# Supplementary material for: 2-{[4-(Diethyl­amino)­phen­yl]imino­methyl}-4,6-diiodo­phenol
Source: Acta Crystallogr Sect E Struct Rep Online. 2010 Nov 6;66(Pt 12):o3089. doi: 10.1107/S160053681004417X (PMC3011799; doi:10.1107/S160053681004417X)
Supplement: Supplementary file 1 [file e-66-o3089-sup1.cif]

##############################################################################
###                                                                        ###
###        Electronic paper (Acta Crystallographica Section E)             ###
###                                                                        ###
##############################################################################
#                                                                            #
# This CIF contains the data in a paper accepted for publication in Acta     #
# Crystallographica Section E. It conforms to the requirements of Notes      #
# for Authors for Section E, and has been peer reviewed under the auspices   #
# of the IUCr Commission on Journals.                                        #
#                                                                            #
# Full details of the Crystallographic Information File format               #
# are given in the paper "The Crystallographic Information File (CIF):       #
# a New Standard Archive File for Crystallography" by S. R. Hall, F. H.      #
# Allen and I. D. Brown [Acta Cryst. (1991), A47, 655-685].                  #
#                                                                            #
# The current version of the core CIF dictionary is obtainable from          #
# ftp://ftp.iucr.org/pub/cif_core.dic. The current version number is 2.4.    #
#                                                                            #
# Software is freely available for graphical display of the structure(s) in  #
# this CIF.  For information consult the CIF home page http://www.iucr.org/  #
# cif/home.html                                                              #
#                                                                            #
# This file may be used for bona fide research purposes within the           #
# scientific community so long as proper attribution is given to the journal # 
# article from which it was obtained.                                        #
#                                                                            #
##############################################################################
                                             
data_global
_audit_creation_method     SHELXL-97
_journal_date_recd_electronic     2010-10-25
_journal_date_accepted     2010-10-28
_journal_name_full     'Acta Crystallographica, Section E'
_journal_year     2010
_journal_volume     66
_journal_issue     12
_journal_page_first     o3089
_journal_page_last     o3089
_journal_paper_category     QO
_journal_coeditor_code     BT5392
_publ_contact_author_name     'A. SubbiahPandi'
_publ_contact_author_address
;
  Department of Physics
  Presidency College
  Chennai- 600 005
  India
;
_publ_contact_author_email     'as_pandian59@yahoo.com'
_publ_contact_author_fax     '044 091 2854 4894'
_publ_contact_author_phone     '044 091 24471061'
_publ_section_title
;
2-{[4-(Diethylamino)phenyl]iminomethyl}-4,6-diiodophenol
;
loop_
    _publ_author_name
    _publ_author_address
    'A. ThirugnanSundar'
;     Department of  Chemistry
      Dr Rangarajan Dr Sakunthala Engineering College
      Chennai 600 062
      India
;
    'G. Rajagopal'
;    Department of Chemistry
     Government Arts College
     Melur
     Madurai 625 106
     India
;
    'S. Murugavel'
;    Department of  Physics
     Thanthai Periyar Government Institute of Technology
     Vellore 632 002
     India
;
    'A. SubbiahPandi'
;    Department of  Physics
     Presidency College (Autonomous)
     Chennai 600 005
     India
;
data_I
_audit_creation_method     SHELXL-97
_chemical_name_systematic
;
2-{[4-(Diethylamino)phenyl]iminomethyl}-4,6-diiodophenol
;
_chemical_name_common     ?
_chemical_formula_moiety     'C17 H18 I2 N2 O'
_chemical_formula_sum     'C17 H18 I2 N2 O'
_chemical_formula_iupac     'C17 H18 I2 N2 O'
_chemical_formula_weight     520.13
_chemical_melting_point     ?
_symmetry_cell_setting     monoclinic
_symmetry_space_group_name_H-M     'P 21/n'
_symmetry_space_group_name_Hall     '-P 2yn'
loop_
    _symmetry_equiv_pos_as_xyz
    'x, y, z'
    '-x+1/2, y+1/2, -z+1/2'
    '-x, -y, -z'
    'x-1/2, -y-1/2, z-1/2'
_cell_length_a     11.5562(5)
_cell_length_b     11.1325(5)
_cell_length_c     15.1207(6)
_cell_angle_alpha     90.00
_cell_angle_beta     111.958(2)
_cell_angle_gamma     90.00
_cell_volume     1804.15(13)
_cell_formula_units_Z     4
_cell_measurement_reflns_used     7076
_cell_measurement_theta_min     1.9
_cell_measurement_theta_max     33.5
_cell_measurement_temperature     293(2)
_exptl_crystal_description     'Block'
_exptl_crystal_colour     'Yellow'
_exptl_crystal_size_max     0.24
_exptl_crystal_size_mid     0.22
_exptl_crystal_size_min     0.16
_exptl_crystal_density_diffrn     1.915
_exptl_crystal_density_meas     ?
_exptl_crystal_density_method     'not measured'
_exptl_crystal_F_000     992
_exptl_absorpt_coefficient_mu     3.489
_exptl_absorpt_correction_type     multi-scan
_exptl_absorpt_process_details     '(SADABS; Sheldrick, 1996)'
_exptl_absorpt_correction_T_min     0.450
_exptl_absorpt_correction_T_max     0.572
_exptl_special_details     ?
_diffrn_ambient_temperature     293(2)
_diffrn_radiation_type     MoK\a
_diffrn_radiation_wavelength     0.71073
_diffrn_radiation_source     'fine-focus sealed tube'
_diffrn_radiation_monochromator     graphite
_diffrn_measurement_device_type     'Bruker APEXII CCD'
_diffrn_measurement_method     '\w scans'
_diffrn_detector_area_resol_mean     10.0
_diffrn_reflns_number     26163
_diffrn_reflns_av_R_equivalents     0.0257
_diffrn_reflns_av_sigmaI/netI     0.0244
_diffrn_reflns_theta_min     1.91
_diffrn_reflns_theta_max     33.51
_diffrn_reflns_theta_full     33.51
_diffrn_measured_fraction_theta_max     0.995
_diffrn_measured_fraction_theta_full     0.995
_diffrn_reflns_limit_h_min     -16
_diffrn_reflns_limit_h_max     17
_diffrn_reflns_limit_k_min     -10
_diffrn_reflns_limit_k_max     17
_diffrn_reflns_limit_l_min     -23
_diffrn_reflns_limit_l_max     20
_diffrn_standards_number     .
_diffrn_standards_interval_count     .
_diffrn_standards_interval_time     .
_diffrn_standards_decay_%     .
_refine_special_details
;
 Refinement of F^2^ against ALL reflections.  The weighted R-factor wR and
 goodness of fit S are based on F^2^, conventional R-factors R are based
 on F, with F set to zero for negative F^2^. The threshold expression of
 F^2^ > 2sigma(F^2^) is used only for calculating R-factors(gt) etc. and is
 not relevant to the choice of reflections for refinement.  R-factors based
 on F^2^ are statistically about twice as large as those based on F, and R-
 factors based on ALL data will be even larger.
;
_reflns_number_total     7041
_reflns_number_gt     4445
_reflns_threshold_expression     I>2\s(I)
_refine_ls_structure_factor_coef     Fsqd
_refine_ls_matrix_type     full
_refine_ls_R_factor_all     0.0671
_refine_ls_R_factor_gt     0.0359
_refine_ls_wR_factor_gt     0.0891
_refine_ls_wR_factor_ref     0.1046
_refine_ls_goodness_of_fit_ref     1.013
_refine_ls_restrained_S_all     1.013
_refine_ls_number_reflns     7041
_refine_ls_number_parameters     202
_refine_ls_number_restraints     0
_refine_ls_hydrogen_treatment     constr
_refine_ls_weighting_scheme     calc
_refine_ls_weighting_details
         'calc w=1/[\s^2^(Fo^2^)+(0.0437P)^2^+1.1802P] where P=(Fo^2^+2Fc^2^)/3'
_atom_sites_solution_hydrogens     geom
_atom_sites_solution_primary     direct
_atom_sites_solution_secondary     difmap
_refine_ls_shift/su_max     0.000
_refine_ls_shift/su_mean     0.000
_refine_diff_density_max     1.139
_refine_diff_density_min     -1.244
_refine_ls_extinction_method     'SHELXL97 (Sheldrick, 2008)'
_refine_ls_extinction_coef     0.00078(19)
_refine_ls_extinction_expression
                                  'Fc^*^=kFc[1+0.001xFc^2^\l^3^/sin(2\q)]^-1/4^'
loop_
    _atom_type_symbol
    _atom_type_description
    _atom_type_scat_dispersion_real
    _atom_type_scat_dispersion_imag
    _atom_type_scat_source
    'C' 'C' 0.0033 0.0016
                         'International Tables Vol C Tables 4.2.6.8 and 6.1.1.4'
    'H' 'H' 0.0000 0.0000
                         'International Tables Vol C Tables 4.2.6.8 and 6.1.1.4'
    'N' 'N' 0.0061 0.0033
                         'International Tables Vol C Tables 4.2.6.8 and 6.1.1.4'
    'I' 'I' -0.4742 1.8119
                         'International Tables Vol C Tables 4.2.6.8 and 6.1.1.4'
    'O' 'O' 0.0106 0.0060
                         'International Tables Vol C Tables 4.2.6.8 and 6.1.1.4'
_computing_data_collection     'APEX2 (Bruker, 2004)'
_computing_cell_refinement     'SAINT (Bruker, 2004)'
_computing_data_reduction     'XPREP (Bruker, 2004)'
_computing_structure_solution     'SHELXS97 (Sheldrick, 2008)'
_computing_structure_refinement     'SHELXL97 (Sheldrick, 2008)'
_computing_molecular_graphics     'ORTEP-3 (Farrugia, 1997)'
_computing_publication_material
                          'SHELXL97 (Sheldrick, 2008) and  PLATON  (Spek, 2009)'
loop_
    _atom_site_type_symbol
    _atom_site_label
    _atom_site_fract_x
    _atom_site_fract_y
    _atom_site_fract_z
    _atom_site_U_iso_or_equiv
    _atom_site_adp_type
    _atom_site_calc_flag
    _atom_site_refinement_flags
    _atom_site_occupancy
    _atom_site_disorder_assembly
    _atom_site_disorder_group
    I I1 0.33796(2) 0.47955(2) 0.048244(18) 0.06508(9) Uani d . 1 . .
    I I2 -0.17213(2) 0.45975(3) -0.257569(17) 0.07853(11) Uani d . 1 . .
    O O1 -0.18770(18) 0.2470(2) -0.12546(15) 0.0561(5) Uani d . 1 . .
    H H1 -0.1935 0.1911 -0.0920 0.084 Uiso calc R 1 . .
    N N1 -0.1205(2) 0.10225(19) 0.01926(16) 0.0424(5) Uani d . 1 . .
    N N2 -0.2604(2) -0.2797(2) 0.20106(18) 0.0502(5) Uani d . 1 . .
    C C1 -0.0432(2) 0.3956(2) -0.12942(18) 0.0418(5) Uani d . 1 . .
    C C2 -0.0754(2) 0.2987(2) -0.08510(19) 0.0401(5) Uani d . 1 . .
    C C3 0.0127(2) 0.2571(2) 0.00140(18) 0.0384(5) Uani d . 1 . .
    C C4 0.1298(2) 0.3106(2) 0.0396(2) 0.0434(5) Uani d . 1 . .
    H H4 0.1882 0.2827 0.0969 0.052 Uiso calc R 1 . .
    C C5 0.1596(2) 0.4050(2) -0.00723(19) 0.0413(5) Uani d . 1 . .
    C C6 0.0732(2) 0.4483(2) -0.09115(19) 0.0424(5) Uani d . 1 . .
    H H6 0.0931 0.5128 -0.1220 0.051 Uiso calc R 1 . .
    C C7 -0.0155(3) 0.1572(2) 0.0516(2) 0.0435(5) Uani d . 1 . .
    H H7 0.0447 0.1321 0.1091 0.052 Uiso calc R 1 . .
    C C8 -0.1490(2) 0.0059(2) 0.06823(19) 0.0393(5) Uani d . 1 . .
    C C9 -0.0659(2) -0.0478(2) 0.1498(2) 0.0448(6) Uani d . 1 . .
    H H9 0.0160 -0.0206 0.1753 0.054 Uiso calc R 1 . .
    C C10 -0.1022(3) -0.1412(3) 0.1942(2) 0.0460(6) Uani d . 1 . .
    H H10 -0.0442 -0.1752 0.2490 0.055 Uiso calc R 1 . .
    C C11 -0.2248(2) -0.1854(2) 0.15812(19) 0.0414(5) Uani d . 1 . .
    C C12 -0.3081(3) -0.1300(3) 0.0757(2) 0.0474(6) Uani d . 1 . .
    H H12 -0.3906 -0.1557 0.0501 0.057 Uiso calc R 1 . .
    C C13 -0.2698(3) -0.0380(2) 0.03204(19) 0.0442(6) Uani d . 1 . .
    H H13 -0.3268 -0.0044 -0.0234 0.053 Uiso calc R 1 . .
    C C14 -0.3909(3) -0.3145(3) 0.1708(2) 0.0564(7) Uani d . 1 . .
    H H14A -0.3951 -0.3952 0.1936 0.068 Uiso calc R 1 . .
    H H14B -0.4266 -0.3168 0.1017 0.068 Uiso calc R 1 . .
    C C15 -0.4696(4) -0.2328(4) 0.2052(3) 0.0820(12) Uani d . 1 . .
    H H15A -0.4382 -0.2334 0.2737 0.123 Uiso calc R 1 . .
    H H15B -0.5544 -0.2605 0.1808 0.123 Uiso calc R 1 . .
    H H15C -0.4662 -0.1525 0.1832 0.123 Uiso calc R 1 . .
    C C16 -0.1740(3) -0.3316(3) 0.2895(3) 0.0681(9) Uani d . 1 . .
    H H16A -0.0935 -0.3421 0.2842 0.082 Uiso calc R 1 . .
    H H16B -0.2042 -0.4105 0.2977 0.082 Uiso calc R 1 . .
    C C17 -0.1568(4) -0.2583(5) 0.3760(3) 0.0930(15) Uani d . 1 . .
    H H17A -0.1348 -0.1777 0.3662 0.140 Uiso calc R 1 . .
    H H17B -0.0914 -0.2926 0.4300 0.140 Uiso calc R 1 . .
    H H17C -0.2331 -0.2575 0.3874 0.140 Uiso calc R 1 . .
loop_
    _atom_site_aniso_label
    _atom_site_aniso_U_11
    _atom_site_aniso_U_22
    _atom_site_aniso_U_33
    _atom_site_aniso_U_12
    _atom_site_aniso_U_13
    _atom_site_aniso_U_23
    I1 0.04530(12) 0.06753(15) 0.07159(16) -0.01936(9) 0.00944(10) -0.00041(10)
    I2 0.05227(14) 0.1088(2) 0.05720(15) -0.01130(12) 0.00056(10) 0.03482(13)
    O1 0.0423(10) 0.0597(12) 0.0577(12) -0.0140(9) 0.0090(9) 0.0060(10)
    N1 0.0457(12) 0.0380(10) 0.0479(12) -0.0021(9) 0.0227(10) 0.0008(9)
    N2 0.0510(13) 0.0495(13) 0.0506(14) -0.0104(10) 0.0194(11) 0.0062(11)
    C1 0.0391(12) 0.0445(13) 0.0393(13) -0.0014(10) 0.0117(10) 0.0037(10)
    C2 0.0373(12) 0.0402(12) 0.0435(13) -0.0012(9) 0.0157(10) -0.0027(10)
    C3 0.0385(12) 0.0336(11) 0.0428(13) -0.0014(9) 0.0149(10) -0.0011(9)
    C4 0.0400(13) 0.0404(12) 0.0442(14) -0.0019(10) 0.0092(10) 0.0023(11)
    C5 0.0365(12) 0.0382(12) 0.0462(14) -0.0050(9) 0.0121(10) -0.0025(10)
    C6 0.0445(14) 0.0386(12) 0.0440(14) -0.0029(10) 0.0166(11) 0.0029(10)
    C7 0.0480(14) 0.0373(12) 0.0475(14) -0.0004(10) 0.0206(12) 0.0035(11)
    C8 0.0419(13) 0.0358(11) 0.0437(13) -0.0019(9) 0.0201(11) -0.0004(10)
    C9 0.0365(12) 0.0467(14) 0.0528(16) -0.0041(10) 0.0186(11) 0.0022(12)
    C10 0.0421(13) 0.0478(14) 0.0483(15) -0.0003(11) 0.0172(11) 0.0065(12)
    C11 0.0449(13) 0.0394(12) 0.0423(13) -0.0050(10) 0.0191(11) -0.0015(10)
    C12 0.0428(13) 0.0521(15) 0.0434(14) -0.0138(11) 0.0115(11) -0.0024(12)
    C13 0.0437(13) 0.0476(14) 0.0380(13) -0.0064(11) 0.0115(11) -0.0003(11)
    C14 0.0550(17) 0.0511(16) 0.0634(19) -0.0177(13) 0.0225(15) 0.0013(14)
    C15 0.059(2) 0.096(3) 0.098(3) -0.009(2) 0.037(2) -0.010(2)
    C16 0.066(2) 0.067(2) 0.071(2) -0.0094(17) 0.0248(17) 0.0222(18)
    C17 0.089(3) 0.123(4) 0.061(2) -0.037(3) 0.020(2) 0.004(2)
_geom_special_details
;
 All esds (except the esd in the dihedral angle between two l.s. planes)
 are estimated using the full covariance matrix.  The cell esds are taken
 into account individually in the estimation of esds in distances, angles
 and torsion angles; correlations between esds in cell parameters are only
 used when they are defined by crystal symmetry.  An approximate (isotropic)
 treatment of cell esds is used for estimating esds involving l.s. planes.
;
loop_
    _geom_bond_atom_site_label_1
    _geom_bond_atom_site_label_2
    _geom_bond_site_symmetry_2
    _geom_bond_distance
    _geom_bond_publ_flag
    I1 C5 . 2.085(2) ?
    I2 C1 . 2.080(3) ?
    O1 C2 . 1.340(3) ?
    O1 H1 . 0.8200 ?
    N1 C7 . 1.281(3) ?
    N1 C8 . 1.411(3) ?
    N2 C11 . 1.375(3) ?
    N2 C14 . 1.456(4) ?
    N2 C16 . 1.457(4) ?
    C1 C6 . 1.381(4) ?
    C1 C2 . 1.391(4) ?
    C2 C3 . 1.402(4) ?
    C3 C4 . 1.391(3) ?
    C3 C7 . 1.450(3) ?
    C4 C5 . 1.381(4) ?
    C4 H4 . 0.9300 ?
    C5 C6 . 1.376(4) ?
    C6 H6 . 0.9300 ?
    C7 H7 . 0.9300 ?
    C8 C9 . 1.383(4) ?
    C8 C13 . 1.384(4) ?
    C9 C10 . 1.385(4) ?
    C9 H9 . 0.9300 ?
    C10 C11 . 1.403(4) ?
    C10 H10 . 0.9300 ?
    C11 C12 . 1.401(4) ?
    C12 C13 . 1.378(4) ?
    C12 H12 . 0.9300 ?
    C13 H13 . 0.9300 ?
    C14 C15 . 1.510(5) ?
    C14 H14A . 0.9700 ?
    C14 H14B . 0.9700 ?
    C15 H15A . 0.9600 ?
    C15 H15B . 0.9600 ?
    C15 H15C . 0.9600 ?
    C16 C17 . 1.489(6) ?
    C16 H16A . 0.9700 ?
    C16 H16B . 0.9700 ?
    C17 H17A . 0.9600 ?
    C17 H17B . 0.9600 ?
    C17 H17C . 0.9600 ?
loop_
    _geom_angle_atom_site_label_1
    _geom_angle_atom_site_label_2
    _geom_angle_atom_site_label_3
    _geom_angle_site_symmetry_1
    _geom_angle_site_symmetry_3
    _geom_angle
    _geom_angle_publ_flag
    C2 O1 H1 . . 109.5 ?
    C7 N1 C8 . . 122.5(2) ?
    C11 N2 C14 . . 120.8(2) ?
    C11 N2 C16 . . 120.9(2) ?
    C14 N2 C16 . . 117.2(2) ?
    C6 C1 C2 . . 121.4(2) ?
    C6 C1 I2 . . 119.38(19) ?
    C2 C1 I2 . . 119.18(19) ?
    O1 C2 C1 . . 120.1(2) ?
    O1 C2 C3 . . 121.6(2) ?
    C1 C2 C3 . . 118.3(2) ?
    C4 C3 C2 . . 120.0(2) ?
    C4 C3 C7 . . 119.0(2) ?
    C2 C3 C7 . . 121.0(2) ?
    C5 C4 C3 . . 120.2(2) ?
    C5 C4 H4 . . 119.9 ?
    C3 C4 H4 . . 119.9 ?
    C6 C5 C4 . . 120.4(2) ?
    C6 C5 I1 . . 119.91(19) ?
    C4 C5 I1 . . 119.71(19) ?
    C5 C6 C1 . . 119.6(2) ?
    C5 C6 H6 . . 120.2 ?
    C1 C6 H6 . . 120.2 ?
    N1 C7 C3 . . 122.2(3) ?
    N1 C7 H7 . . 118.9 ?
    C3 C7 H7 . . 118.9 ?
    C9 C8 C13 . . 117.5(2) ?
    C9 C8 N1 . . 125.2(2) ?
    C13 C8 N1 . . 117.4(2) ?
    C8 C9 C10 . . 121.4(3) ?
    C8 C9 H9 . . 119.3 ?
    C10 C9 H9 . . 119.3 ?
    C9 C10 C11 . . 121.3(3) ?
    C9 C10 H10 . . 119.4 ?
    C11 C10 H10 . . 119.4 ?
    N2 C11 C12 . . 121.9(2) ?
    N2 C11 C10 . . 121.4(3) ?
    C12 C11 C10 . . 116.7(2) ?
    C13 C12 C11 . . 121.1(2) ?
    C13 C12 H12 . . 119.5 ?
    C11 C12 H12 . . 119.5 ?
    C12 C13 C8 . . 122.0(3) ?
    C12 C13 H13 . . 119.0 ?
    C8 C13 H13 . . 119.0 ?
    N2 C14 C15 . . 114.7(3) ?
    N2 C14 H14A . . 108.6 ?
    C15 C14 H14A . . 108.6 ?
    N2 C14 H14B . . 108.6 ?
    C15 C14 H14B . . 108.6 ?
    H14A C14 H14B . . 107.6 ?
    C14 C15 H15A . . 109.5 ?
    C14 C15 H15B . . 109.5 ?
    H15A C15 H15B . . 109.5 ?
    C14 C15 H15C . . 109.5 ?
    H15A C15 H15C . . 109.5 ?
    H15B C15 H15C . . 109.5 ?
    N2 C16 C17 . . 114.2(3) ?
    N2 C16 H16A . . 108.7 ?
    C17 C16 H16A . . 108.7 ?
    N2 C16 H16B . . 108.7 ?
    C17 C16 H16B . . 108.7 ?
    H16A C16 H16B . . 107.6 ?
    C16 C17 H17A . . 109.5 ?
    C16 C17 H17B . . 109.5 ?
    H17A C17 H17B . . 109.5 ?
    C16 C17 H17C . . 109.5 ?
    H17A C17 H17C . . 109.5 ?
    H17B C17 H17C . . 109.5 ?
loop_
    _geom_torsion_atom_site_label_1
    _geom_torsion_atom_site_label_2
    _geom_torsion_atom_site_label_3
    _geom_torsion_atom_site_label_4
    _geom_torsion_site_symmetry_1
    _geom_torsion_site_symmetry_2
    _geom_torsion_site_symmetry_3
    _geom_torsion_site_symmetry_4
    _geom_torsion
    _geom_torsion_publ_flag
    C6 C1 C2 O1 . . . . -177.9(2) ?
    I2 C1 C2 O1 . . . . 0.8(3) ?
    C6 C1 C2 C3 . . . . 1.6(4) ?
    I2 C1 C2 C3 . . . . -179.80(18) ?
    O1 C2 C3 C4 . . . . 177.9(2) ?
    C1 C2 C3 C4 . . . . -1.5(4) ?
    O1 C2 C3 C7 . . . . -1.1(4) ?
    C1 C2 C3 C7 . . . . 179.5(2) ?
    C2 C3 C4 C5 . . . . 0.2(4) ?
    C7 C3 C4 C5 . . . . 179.2(2) ?
    C3 C4 C5 C6 . . . . 1.1(4) ?
    C3 C4 C5 I1 . . . . -177.55(19) ?
    C4 C5 C6 C1 . . . . -1.1(4) ?
    I1 C5 C6 C1 . . . . 177.6(2) ?
    C2 C1 C6 C5 . . . . -0.3(4) ?
    I2 C1 C6 C5 . . . . -178.9(2) ?
    C8 N1 C7 C3 . . . . -179.3(2) ?
    C4 C3 C7 N1 . . . . -178.5(2) ?
    C2 C3 C7 N1 . . . . 0.6(4) ?
    C7 N1 C8 C9 . . . . -6.6(4) ?
    C7 N1 C8 C13 . . . . 173.1(2) ?
    C13 C8 C9 C10 . . . . -0.6(4) ?
    N1 C8 C9 C10 . . . . 179.1(3) ?
    C8 C9 C10 C11 . . . . 0.2(4) ?
    C14 N2 C11 C12 . . . . -9.1(4) ?
    C16 N2 C11 C12 . . . . -176.7(3) ?
    C14 N2 C11 C10 . . . . 171.8(3) ?
    C16 N2 C11 C10 . . . . 4.3(4) ?
    C9 C10 C11 N2 . . . . 178.7(3) ?
    C9 C10 C11 C12 . . . . -0.4(4) ?
    N2 C11 C12 C13 . . . . -178.0(3) ?
    C10 C11 C12 C13 . . . . 1.1(4) ?
    C11 C12 C13 C8 . . . . -1.6(4) ?
    C9 C8 C13 C12 . . . . 1.3(4) ?
    N1 C8 C13 C12 . . . . -178.4(2) ?
    C11 N2 C14 C15 . . . . -76.2(4) ?
    C16 N2 C14 C15 . . . . 91.8(4) ?
    C11 N2 C16 C17 . . . . 76.8(4) ?
    C14 N2 C16 C17 . . . . -91.2(4) ?
loop_
    _geom_hbond_atom_site_label_D
    _geom_hbond_atom_site_label_H
    _geom_hbond_atom_site_label_A
    _geom_hbond_site_symmetry_A
    _geom_hbond_distance_DH
    _geom_hbond_distance_HA
    _geom_hbond_distance_DA
    _geom_hbond_angle_DHA
    O1 H1 N1 1 0.82 1.86 2.592(3) 148
    C16 H16B Cg1^i^ 2_445 0.97 2.94 3.845(4) 155
