# Supplementary material for: 2-{[4-(Diethyl­amino)­phen­yl]imino­methyl}-4,6-diiodo­phenol
Source: Acta Crystallogr Sect E Struct Rep Online. 2010 Nov 6;66(Pt 12):o3089. doi: 10.1107/S160053681004417X (PMC3011799; doi:10.1107/S160053681004417X)
Supplement: Supplementary file 2 [file e-66-o3089-Isup2.hkl]

#
# h,k,l, Fc-squared, Fo-squared, sigma(Fo-squared) and status flag
#
data_I
_shelx_title ' RG2 in P2(1)/n'
_shelx_refln_list_code          4
_shelx_F_calc_maximum      298.22
_exptl_crystal_F_000       992.00
_reflns_d_resolution_high  0.6437
 
loop_
 _symmetry_equiv_pos_as_xyz
 'x, y, z'
 '-x+1/2, y+1/2, -z+1/2'
 '-x, -y, -z'
 'x-1/2, -y-1/2, z-1/2'
 
_cell_length_a    11.5562
_cell_length_b    11.1325
_cell_length_c    15.1207
_cell_angle_alpha  90.000
_cell_angle_beta  111.958
_cell_angle_gamma  90.000
 
_shelx_F_squared_multiplier     1.000
 
loop_
 _refln_index_h
 _refln_index_k
 _refln_index_l
 _refln_F_squared_calc
 _refln_F_squared_meas
 _refln_F_squared_sigma
 _refln_observed_status
   2   0   0    35632.79    35177.92    425.97 o
   4   0   0    26389.87    26213.72    350.89 o
   6   0   0    47999.10    45258.09    693.30 o
   8   0   0     5811.91     5685.30     97.37 o
  10   0   0     2347.15     2199.70     49.69 o
  12   0   0     3622.92     3770.80     87.53 o
  14   0   0      227.00      165.00     32.05 o
  16   0   0       58.58       76.51     30.55 o
   1   1   0      384.05      308.81      5.51 o
   2   1   0     3949.47     4194.38     38.92 o
   3   1   0       23.26       -1.69      1.69 o
   4   1   0      785.56      810.70     10.88 o
   5   1   0     2883.54     2708.08     33.70 o
   6   1   0      415.57      429.05     11.92 o
   7   1   0     2636.56     2481.12     33.19 o
   8   1   0      363.00      347.20     10.98 o
   9   1   0        2.52       -3.07      4.46 o
  10   1   0      168.65      145.48     10.36 o
  11   1   0      366.76      344.70     14.12 o
  12   1   0       14.73       12.18      9.74 o
  13   1   0      314.86      329.77     17.13 o
  14   1   0        4.66        1.23     13.10 o
  15   1   0        8.62      -12.27     13.62 o
  16   1   0        4.99       -7.25     19.14 o
   0   2   0    50884.59    53686.46    852.95 o
   1   2   0      277.51      297.52      4.08 o
   2   2   0    22525.12    23732.85    242.08 o
   3   2   0      820.88      944.82     11.54 o
   4   2   0    21499.01    22724.55    228.63 o
   5   2   0      981.39     1247.13     19.69 o
   6   2   0    29446.10    28640.69    340.56 o
   7   2   0     1010.56      875.13     17.20 o
   8   2   0     5241.29     5091.24     68.20 o
   9   2   0      763.85      726.47     17.60 o
  10   2   0     2631.42     2498.21     40.93 o
  11   2   0        0.14       -2.02      7.96 o
  12   2   0     2517.82     2525.46     48.67 o
  13   2   0       38.99       33.11     10.48 o
  14   2   0      112.13      148.20     17.74 o
  15   2   0       41.74       34.37     15.29 o
  16   2   0       88.36      118.24     39.40 o
   1   3   0     1306.97     1398.38     15.43 o
   2   3   0    16356.23    16703.87    156.06 o
   3   3   0     3086.74     3226.72     41.27 o
   4   3   0    14032.94    14357.41    136.32 o
   5   3   0       16.12        9.38      2.75 o
   6   3   0      440.63      397.03     15.31 o
   7   3   0     2242.69     1979.71     30.57 o
   8   3   0     4581.53     4470.07     61.07 o
   9   3   0     1719.00     1562.03     27.90 o
  10   3   0      240.33      239.86     11.49 o
  11   3   0       81.48      111.60     17.38 o
  12   3   0        9.92       27.80     10.25 o
  13   3   0      271.40      260.88     16.45 o
  14   3   0      139.35      136.90     14.81 o
  15   3   0        4.54      -13.79     13.79 o
  16   3   0       27.34        8.15     19.50 o
   0   4   0    50190.23    51528.85   1097.30 o
   1   4   0     2822.42     2907.05     28.23 o
   2   4   0    12591.61    13341.31    117.48 o
   3   4   0      908.63      937.27     21.28 o
   4   4   0     1998.29     1832.63     29.27 o
   5   4   0       83.63       86.83      5.35 o
   6   4   0    14098.08    14283.06    157.24 o
   7   4   0      985.49      917.76     16.34 o
   8   4   0     2374.69     2399.62     33.60 o
   9   4   0      240.33      264.53     11.25 o
  10   4   0      750.08      713.08     21.59 o
  11   4   0       24.77       39.11      9.97 o
  12   4   0     1497.67     1538.12     35.95 o
  13   4   0      151.00      125.40     13.72 o
  14   4   0       44.64       48.23     12.10 o
  15   4   0      170.12      204.09     28.89 o
  16   4   0       18.79       -1.87     27.60 o
   1   5   0     1099.03     1205.70     15.30 o
   2   5   0    20931.41    21526.21    199.09 o
   3   5   0     4533.85     4563.48     44.96 o
   4   5   0    19795.47    20519.90    206.16 o
   5   5   0     1320.15     1399.93     20.48 o
   6   5   0       90.98       90.45      7.32 o
   7   5   0      871.68      811.97     30.40 o
   8   5   0     3549.99     3594.34     57.78 o
   9   5   0     1476.82     1292.60     29.02 o
  10   5   0     1028.40     1007.98     28.70 o
  11   5   0        3.10       -8.11      8.11 o
  12   5   0       45.75       17.76     10.18 o
  13   5   0      213.24      222.28     16.03 o
  14   5   0      291.26      304.82     19.10 o
  15   5   0      183.28      201.27     21.71 o
   0   6   0     5142.70     5101.76     81.40 o
   1   6   0        3.04       10.04      2.57 o
   2   6   0     2019.36     2055.00     23.79 o
   3   6   0      591.79      608.93     10.31 o
   4   6   0     1247.16     1333.58     17.89 o
   5   6   0      267.55      279.15     10.95 o
   6   6   0     1935.04     1945.53     25.18 o
   7   6   0      326.75      289.41     12.70 o
   8   6   0      323.33      311.44     18.16 o
   9   6   0      691.70      703.33     20.83 o
  10   6   0       21.61       12.20      8.84 o
  11   6   0       41.27       67.31     12.06 o
  12   6   0      263.59      282.13     16.84 o
  13   6   0       29.27       23.35     16.65 o
  14   6   0       35.70       23.89     12.28 o
  15   6   0       55.39       50.38     16.34 o
   1   7   0     3081.18     3280.82     35.63 o
   2   7   0     7338.42     7335.56     75.92 o
   3   7   0     2617.61     2865.64     47.40 o
   4   7   0     7090.48     7129.46     85.35 o
   5   7   0      338.65      373.81     11.30 o
   6   7   0      281.42      285.97     12.40 o
   7   7   0      867.73      801.12     20.92 o
   8   7   0     3163.12     3121.34     52.80 o
   9   7   0      962.91      884.99     24.07 o
  10   7   0      744.00      790.22     23.79 o
  11   7   0      134.74      114.93     13.32 o
  12   7   0       28.14        8.78     10.20 o
  13   7   0      106.56      112.15     13.89 o
  14   7   0      420.28      465.59     22.92 o
  15   7   0       82.12       75.92     19.09 o
   0   8   0      417.82      382.29     11.77 o
   1   8   0       52.42       65.50      4.47 o
   2   8   0      164.57      145.36      5.57 o
   3   8   0      566.57      603.54     11.39 o
   4   8   0       11.19       12.58      4.96 o
   5   8   0      321.22      344.62     13.62 o
   6   8   0     1188.17     1069.32     23.74 o
   7   8   0      162.38      182.83     11.11 o
   8   8   0      205.10      191.57     12.24 o
   9   8   0      345.13      381.89     17.12 o
  10   8   0       26.71       38.19      9.76 o
  11   8   0      164.68      200.33     14.93 o
  12   8   0       36.77       10.37     11.52 o
  13   8   0        7.19        4.23     16.81 o
  14   8   0       79.46      103.13     19.14 o
   1   9   0      117.33      137.20      7.03 o
   2   9   0     3720.85     3537.77     47.48 o
   3   9   0     2848.11     3032.93     55.46 o
   4   9   0     5513.74     5279.32     77.27 o
   5   9   0      263.30      274.17     12.28 o
   6   9   0        5.35       10.77      6.98 o
   7   9   0       52.53       43.11     10.24 o
   8   9   0     1302.67     1333.17     34.84 o
   9   9   0      374.45      354.35     18.59 o
  10   9   0      219.68      205.54     16.01 o
  11   9   0      144.55      143.09     15.57 o
  12   9   0       48.46       69.35     14.21 o
  13   9   0        6.66       31.78     15.59 o
  14   9   0       87.14      111.93     20.63 o
   0  10   0       25.74       33.78      6.98 o
   1  10   0      301.42      359.38     10.93 o
   2  10   0       53.78       40.39      5.90 o
   3  10   0        0.94        1.30      5.50 o
   4  10   0       46.64       46.40      8.56 o
   5  10   0      460.66      526.91     18.90 o
   6  10   0        6.68        6.44      8.06 o
   7  10   0       53.08       57.13     10.24 o
   8  10   0        7.49       -0.51      8.90 o
   9  10   0      204.75      204.25     15.74 o
  10  10   0        0.69        5.65     10.56 o
  11  10   0      290.48      367.18     21.92 o
  12  10   0        0.04      -11.57     15.85 o
  13  10   0        6.98       -4.58     23.20 o
   1  11   0       61.12       72.36      7.43 o
   2  11   0     1423.12     1281.31     25.71 o
   3  11   0      308.81      353.30     12.31 o
   4  11   0      326.71      274.74     14.18 o
   5  11   0      311.74      340.07     16.48 o
   6  11   0        6.68       14.87      8.83 o
   7  11   0        7.88        3.66      9.21 o
   8  11   0      290.56      275.08     16.73 o
   9  11   0       22.48       19.04     10.69 o
  10  11   0      142.11      126.95     15.52 o
  11  11   0       90.69      129.21     17.94 o
  12  11   0       14.24       15.25     14.39 o
   0  12   0       39.81       33.09     10.45 o
   1  12   0      422.48      463.87     17.67 o
   2  12   0        5.50        5.61      6.34 o
   3  12   0       96.92      125.46      9.87 o
   4  12   0       40.36       15.42      8.70 o
   5  12   0      853.82      899.48     26.32 o
   6  12   0       80.33       87.06     11.56 o
   7  12   0       47.53       39.56     10.35 o
   8  12   0        0.18        9.48     10.09 o
   9  12   0       26.74       26.30     11.49 o
  10  12   0       32.69       43.63     13.71 o
  11  12   0       67.43       59.64     16.20 o
   1  13   0       19.20       31.26      7.25 o
   2  13   0      286.22      227.95     10.97 o
   3  13   0       26.92       39.57      8.35 o
   4  13   0       38.29       18.50      8.13 o
   5  13   0       61.34       52.14      9.30 o
   6  13   0        7.78       18.94      8.45 o
   7  13   0       15.27       19.92      9.04 o
   8  13   0       58.09       48.31     11.44 o
   9  13   0       19.88        2.63     12.21 o
  10  13   0       30.85       21.93     13.29 o
   0  14   0      162.40      137.92     12.95 o
   1  14   0      262.34      288.61     12.48 o
   2  14   0        0.65        5.89      6.95 o
   3  14   0        0.14       -7.82      7.82 o
   4  14   0       16.96        6.26      8.45 o
   5  14   0      101.39      125.16     17.28 o
   6  14   0       18.69       20.54      9.17 o
   7  14   0      108.59      132.66     13.13 o
   8  14   0        9.39       26.95     12.26 o
   9  14   0        4.03      -15.45     15.45 o
   1  15   0        1.12       -3.87      6.69 o
   2  15   0       44.75       31.47      9.24 o
   3  15   0        0.98       -6.50      7.88 o
   4  15   0       10.55       -2.89      8.58 o
   5  15   0       25.27       24.36     12.91 o
   6  15   0        7.05       13.92     12.12 o
   7  15   0        7.84        9.74     11.82 o
   8  15   0       17.83       46.57     18.75 o
   0  16   0        2.16       -6.51     10.83 o
   1  16   0       12.89        9.21      9.61 o
   2  16   0        0.17        8.53     11.64 o
   3  16   0        6.43       10.15      9.69 o
   4  16   0        1.78        2.68      9.55 o
   5  16   0       11.92        7.36     10.29 o
   6  16   0        4.11       -4.30     12.55 o
   1  17   0        3.19       -2.62     10.38 o
   2  17   0        5.10        0.31     11.97 o
 -15   0   1      165.21      129.34     31.70 o
 -13   0   1       52.33       39.99     11.79 o
 -11   0   1     1971.97     1951.83     44.57 o
  -9   0   1     1816.93     1679.58     36.85 o
  -7   0   1     5952.49     6363.00    105.09 o
  -5   0   1    45828.99    46658.02    621.25 o
  -3   0   1    20707.17    21340.96    255.85 o
  -1   0   1    19090.26     9930.99    283.16 o
   1   0   1     6396.00     6648.44     73.65 o
   3   0   1    41431.20    40511.75    485.36 o
   5   0   1     7505.53     7222.42    116.92 o
   7   0   1    27647.14    26613.05    413.26 o
   9   0   1     5362.85     5136.59     91.76 o
  11   0   1      554.79      599.05     26.34 o
  13   0   1     1383.74     1403.07     50.97 o
  15   0   1      441.83      587.98     52.12 o
 -16   1   1      284.32      377.57     30.91 o
 -15   1   1        0.29      -11.62     12.29 o
 -14   1   1        0.57       -8.39     11.73 o
 -13   1   1       25.16       34.25      9.92 o
 -12   1   1     1964.20     1991.66     36.40 o
 -11   1   1       33.00       27.79      6.84 o
 -10   1   1     4873.87     4736.99     60.49 o
  -9   1   1      193.49      150.07      9.51 o
  -8   1   1       28.54       21.77      4.79 o
  -7   1   1       11.74       20.54      4.53 o
  -6   1   1    14320.65    13798.94    153.01 o
  -5   1   1      187.22      165.26      4.90 o
  -4   1   1    26519.97    26162.67    247.25 o
  -3   1   1    10054.31    10412.56     89.18 o
  -2   1   1     6707.44     6949.72     66.87 o
  -1   1   1     6333.69     6768.76    123.68 o
   0   1   1    16601.88    13455.14    438.00 o
   1   1   1        9.06        6.45      3.29 o
   2   1   1    26164.09    27398.18    244.61 o
   3   1   1     6627.82     6485.05     60.00 o
   4   1   1      192.18      177.73      8.01 o
   5   1   1     1347.06     1314.81     19.27 o
   6   1   1     4662.56     4756.50     57.21 o
   7   1   1       13.61        7.97      8.09 o
   8   1   1     2657.65     2655.82     36.77 o
   9   1   1     1290.57     1207.27     24.04 o
  10   1   1       58.33       45.50      6.90 o
  11   1   1      181.94      202.72     11.08 o
  12   1   1      279.53      268.04     15.72 o
  13   1   1        7.75       22.69     13.98 o
  14   1   1       14.15       10.05     12.86 o
  15   1   1       33.85       66.71     17.00 o
  16   1   1        6.12      -17.63     17.63 o
 -16   2   1        1.57       15.88     19.22 o
 -15   2   1       74.64       63.45     15.32 o
 -14   2   1      133.43      121.68     15.38 o
 -13   2   1       75.96       95.55     11.94 o
 -12   2   1      471.66      422.75     20.87 o
 -11   2   1     1457.60     1447.62     36.56 o
 -10   2   1        0.05        2.69      6.26 o
  -9   2   1     2312.65     2278.06     35.87 o
  -8   2   1     1079.93     1007.42     19.72 o
  -7   2   1     1072.59     1085.56     36.40 o
  -6   2   1     2029.21     1870.54     27.45 o
  -5   2   1    31318.27    31974.09    346.86 o
  -4   2   1     1252.68     1454.36     16.54 o
  -3   2   1    11792.64    12045.08    122.44 o
  -2   2   1      583.84      569.42      7.85 o
  -1   2   1    15308.51    16427.17    213.08 o
   0   2   1     8432.11     9287.80     81.61 o
   1   2   1    80538.91    78285.56    654.36 o
   2   2   1      828.74      828.72     11.38 o
   3   2   1    25796.54    26706.61    251.96 o
   4   2   1      128.17      100.22      9.78 o
   5   2   1      483.01      333.85     13.29 o
   6   2   1     1576.97     1499.48     24.17 o
   7   2   1    16560.38    15737.23    191.77 o
   8   2   1      129.91      106.24      7.81 o
   9   2   1     1898.18     1895.67     32.54 o
  10   2   1      167.15      141.17      9.71 o
  11   2   1      120.83      134.29     12.20 o
  12   2   1        4.50       -8.06      8.40 o
  13   2   1     1649.65     1819.61     48.88 o
  14   2   1        6.23        0.19     12.86 o
  15   2   1      236.69      270.77     22.55 o
  16   2   1        0.01      -17.95     17.99 o
 -16   3   1       88.31      133.95     19.62 o
 -15   3   1        9.79      -10.10     12.06 o
 -14   3   1       80.39       95.44     13.29 o
 -13   3   1       85.40       81.91     11.86 o
 -12   3   1     1400.27     1491.74     37.82 o
 -11   3   1      420.67      422.63     17.29 o
 -10   3   1     2251.00     2158.60     35.92 o
  -9   3   1     1951.56     1840.90     31.01 o
  -8   3   1        1.55        5.95      5.36 o
  -7   3   1     2874.04     2761.70     39.29 o
  -6   3   1    13983.95    13638.22    165.15 o
  -5   3   1      528.30      594.97     10.50 o
  -4   3   1    14824.41    14778.69    161.80 o
  -3   3   1     4662.69     4750.35     53.16 o
  -2   3   1      375.13      412.74     14.70 o
  -1   3   1    35430.55    38024.07    376.66 o
   0   3   1    16652.08    17686.89    197.87 o
   1   3   1        1.79       23.64      5.51 o
   2   3   1     7229.50     7644.91     68.86 o
   3   3   1     4817.54     4534.98     67.57 o
   4   3   1      608.15      785.66     12.68 o
   5   3   1     6182.43     5917.97     63.22 o
   6   3   1     4148.81     4077.40     54.71 o
   7   3   1       63.74       85.92      6.88 o
   8   3   1     2210.98     2168.63     34.62 o
   9   3   1     1210.67     1117.05     23.29 o
  10   3   1       64.25       67.77     13.31 o
  11   3   1     1212.70     1206.43     30.19 o
  12   3   1      194.55      172.20     13.83 o
  13   3   1       14.50       23.43     11.56 o
  14   3   1        9.70        5.76     12.82 o
  15   3   1      194.11      214.25     22.08 o
  16   3   1       20.87       -2.71     19.92 o
 -16   4   1        4.64       31.13     28.31 o
 -15   4   1      138.58      130.09     23.36 o
 -14   4   1      190.15      218.96     16.11 o
 -13   4   1       11.09        8.09     10.39 o
 -12   4   1      305.28      303.36     16.25 o
 -11   4   1      171.59      150.02     14.03 o
 -10   4   1        2.89       10.83      7.98 o
  -9   4   1      363.80      329.04     12.41 o
  -8   4   1     5480.05     5313.72     63.90 o
  -7   4   1       71.04       86.55      5.58 o
  -6   4   1     5630.43     5543.41     71.00 o
  -5   4   1    10297.15    10477.96    116.84 o
  -4   4   1      137.02      146.05      5.94 o
  -3   4   1     8301.77     9038.90     86.06 o
  -2   4   1     5691.12     5894.07     64.58 o
  -1   4   1     1357.05     1543.59     18.52 o
   0   4   1     5858.19     6180.01     56.94 o
   1   4   1    25358.41    26089.57    225.98 o
   2   4   1      272.08      330.10      5.70 o
   3   4   1    10888.48    10891.94    110.80 o
   4   4   1     2179.58     2183.69     27.62 o
   5   4   1     2375.92     2443.75     31.60 o
   6   4   1     1459.73     1356.60     20.84 o
   7   4   1     7889.69     7813.21     90.53 o
   8   4   1      108.07      140.39      7.89 o
   9   4   1     3545.46     3433.95     57.49 o
  10   4   1        5.25       -7.77     11.87 o
  11   4   1       39.05       34.51     12.25 o
  12   4   1       10.18       -9.11      9.11 o
  13   4   1      687.51      840.53     28.13 o
  14   4   1       21.22        4.56     13.49 o
  15   4   1      333.21      378.13     31.59 o
 -16   5   1        0.54       29.84     20.40 o
 -15   5   1       48.25       55.79     13.58 o
 -14   5   1       80.56       56.16     12.64 o
 -13   5   1      112.21       96.02     12.56 o
 -12   5   1      489.39      497.86     20.25 o
 -11   5   1       36.29       33.24      9.28 o
 -10   5   1       86.16      111.06     10.80 o
  -9   5   1      549.46      564.43     19.55 o
  -8   5   1     1150.13     1112.76     21.67 o
  -7   5   1     2511.15     2505.58     33.09 o
  -6   5   1     3283.37     3020.77     40.78 o
  -5   5   1      314.41      346.38     18.07 o
  -4   5   1     4740.87     4802.67     55.82 o
  -3   5   1     7811.07     7912.15     75.95 o
  -2   5   1      812.82      800.22     11.56 o
  -1   5   1    14025.71    14794.58    171.94 o
   0   5   1    10048.49    10579.89     92.82 o
   1   5   1      127.33      134.25      4.04 o
   2   5   1     1697.65     1745.86     22.35 o
   3   5   1    16427.44    16626.24    182.14 o
   4   5   1     1772.22     1795.87     22.26 o
   5   5   1     5678.36     5749.28     62.04 o
   6   5   1     1377.41     1274.59     21.90 o
   7   5   1        0.74       -1.77      3.48 o
   8   5   1        1.01       -6.67      6.67 o
   9   5   1     4746.39     4487.53     71.93 o
  10   5   1       61.12       31.59     10.03 o
  11   5   1     1594.84     1639.64     37.12 o
  12   5   1      208.63      176.80     17.98 o
  13   5   1        0.61        9.63     10.81 o
  14   5   1        9.01        5.85     11.76 o
  15   5   1      174.95      233.55     40.90 o
 -15   6   1       55.98       35.61     13.94 o
 -14   6   1      366.99      446.78     21.61 o
 -13   6   1        0.02       -7.58      9.75 o
 -12   6   1      579.44      575.14     22.38 o
 -11   6   1      453.99      440.91     18.68 o
 -10   6   1      430.58      476.03     18.35 o
  -9   6   1      793.23      759.99     22.01 o
  -8   6   1     2976.05     3019.54     50.08 o
  -7   6   1        6.61        1.30      4.81 o
  -6   6   1     2137.77     2186.48     39.75 o
  -5   6   1     1387.73     1332.86     19.89 o
  -4   6   1      346.08      404.32      8.41 o
  -3   6   1     3428.80     3489.15     38.01 o
  -2   6   1    12194.81    12762.70    149.60 o
  -1   6   1     1482.67     1693.14     23.13 o
   0   6   1     4191.50     4391.07     42.65 o
   1   6   1     2236.01     2214.79     25.49 o
   2   6   1      400.44      362.74      7.52 o
   3   6   1     4970.44     4794.97     61.55 o
   4   6   1     3337.21     3389.59     48.22 o
   5   6   1      555.90      573.66     12.34 o
   6   6   1       65.11       69.29      6.40 o
   7   6   1      726.73      696.22     23.16 o
   8   6   1       55.62       59.48      8.83 o
   9   6   1     1101.99      999.58     25.74 o
  10   6   1       34.32       26.05      9.21 o
  11   6   1       65.37       67.46     11.37 o
  12   6   1        6.01       -1.53      9.84 o
  13   6   1       50.75       75.67     13.46 o
  14   6   1        0.03        0.23     11.57 o
  15   6   1       83.37      102.29     23.97 o
 -15   7   1        4.25       12.22     13.56 o
 -14   7   1      177.26      181.84     16.52 o
 -13   7   1       46.97       57.66     12.30 o
 -12   7   1      270.34      290.67     16.64 o
 -11   7   1       74.40       73.93     11.19 o
 -10   7   1        5.72        4.22      8.20 o
  -9   7   1      247.00      261.03     13.48 o
  -8   7   1      887.45      856.68     21.78 o
  -7   7   1      457.24      488.74     16.04 o
  -6   7   1      887.03      889.15     19.99 o
  -5   7   1      150.35      132.06      7.07 o
  -4   7   1       47.65       51.02      4.20 o
  -3   7   1     2510.61     2560.78     29.51 o
  -2   7   1     3051.15     3370.98     43.18 o
  -1   7   1    13206.49    13601.03    146.32 o
   0   7   1      371.23      346.99     10.34 o
   1   7   1     1098.66     1183.94     18.49 o
   2   7   1       88.59       79.20      5.59 o
   3   7   1     6432.81     6458.38     73.48 o
   4   7   1     1374.68     1412.48     20.65 o
   5   7   1     5580.55     5798.38     76.41 o
   6   7   1     1339.26     1325.33     27.17 o
   7   7   1        2.66        5.67      9.26 o
   8   7   1       68.93       66.35      9.43 o
   9   7   1     1810.06     1821.46     37.60 o
  10   7   1      286.31      250.10     14.62 o
  11   7   1      761.43      868.17     27.04 o
  12   7   1       70.83       42.11     11.56 o
  13   7   1       78.75      111.01     14.67 o
  14   7   1       21.48       44.05     17.29 o
 -15   8   1        3.55       14.44     23.24 o
 -14   8   1      220.30      244.98     23.94 o
 -13   8   1        8.33       -8.46     11.06 o
 -12   8   1      127.88      102.62     12.75 o
 -11   8   1       46.53       29.78     13.29 o
 -10   8   1      368.70      400.85     21.99 o
  -9   8   1      165.57      140.77     11.40 o
  -8   8   1     2556.76     2559.62     45.26 o
  -7   8   1       32.73       32.42     10.15 o
  -6   8   1     2826.37     2733.53     44.97 o
  -5   8   1        5.32       13.34      7.73 o
  -4   8   1     1311.75     1302.80     21.12 o
  -3   8   1      562.28      558.65     10.56 o
  -2   8   1     4411.21     4432.23     51.15 o
  -1   8   1      117.80      172.14      5.66 o
   0   8   1      120.36      105.70     10.95 o
   1   8   1      115.64       99.77      5.06 o
   2   8   1     1577.51     1581.54     22.45 o
   3   8   1     1137.45     1080.77     19.53 o
   4   8   1     1752.09     1658.65     29.27 o
   5   8   1      663.66      679.83     19.01 o
   6   8   1        0.51       -0.98      6.70 o
   7   8   1       33.06       40.35      9.94 o
   8   8   1      308.50      305.25     14.83 o
   9   8   1      559.16      531.81     20.14 o
  10   8   1       23.40       11.06     10.33 o
  11   8   1      126.38      116.37     14.76 o
  12   8   1       20.07       20.88     12.21 o
  13   8   1        4.52       -9.96     13.12 o
  14   8   1       16.03       15.55     15.72 o
 -14   9   1       93.53      110.44     20.57 o
 -13   9   1       24.90       10.46     11.84 o
 -12   9   1       61.33       57.22     13.65 o
 -11   9   1       33.79       38.90     11.64 o
 -10   9   1       83.70       85.31     12.42 o
  -9   9   1       59.83       68.06      9.92 o
  -8   9   1      770.89      766.03     33.34 o
  -7   9   1      811.52      749.33     20.43 o
  -6   9   1      265.18      245.53     11.59 o
  -5   9   1      220.05      221.14     10.40 o
  -4   9   1     1042.61     1100.76     20.19 o
  -3   9   1      827.17      775.21     19.10 o
  -2   9   1      968.11     1034.15     15.33 o
  -1   9   1     3137.00     3040.00     41.60 o
   0   9   1      660.01      724.17     14.50 o
   1   9   1      185.50      204.32      7.71 o
   2   9   1       66.92       88.15      6.04 o
   3   9   1     2322.28     2266.52     38.59 o
   4   9   1       29.59       67.40      8.97 o
   5   9   1      915.10      886.79     24.95 o
   6   9   1      296.47      307.86     16.03 o
   7   9   1       32.43       35.00      9.72 o
   8   9   1       18.17       18.49     10.12 o
   9   9   1      384.18      431.11     31.68 o
  10   9   1       80.00       95.89     13.78 o
  11   9   1      528.07      589.61     28.71 o
  12   9   1      168.43      174.53     17.57 o
  13   9   1       14.78       34.48     16.52 o
 -13  10   1        0.78       -9.08     18.31 o
 -12  10   1       27.69       18.13     12.53 o
 -11  10   1      192.09      206.40     16.98 o
 -10  10   1      134.45      117.04     13.55 o
  -9  10   1        8.75        1.03      9.38 o
  -8  10   1      678.42      759.48     24.89 o
  -7  10   1        7.73        6.90      8.27 o
  -6  10   1       46.14       44.85      8.75 o
  -5  10   1        0.08       -3.28      6.75 o
  -4  10   1      919.20      911.98     20.70 o
  -3  10   1        6.90        8.88      4.71 o
  -2  10   1     1574.48     1489.50     24.14 o
  -1  10   1      172.30      205.57      7.63 o
   0  10   1        4.08       13.30      4.88 o
   1  10   1      100.10      121.19      6.64 o
   2  10   1      559.09      601.58     13.52 o
   3  10   1      283.68      299.84     12.89 o
   4  10   1       66.34       54.71      9.32 o
   5  10   1      937.03      905.92     25.85 o
   6  10   1      243.65      315.40     16.47 o
   7  10   1       80.17       69.58     11.23 o
   8  10   1      398.42      420.26     20.70 o
   9  10   1       67.74       64.95     12.35 o
  10  10   1       46.88       22.77     12.77 o
  11  10   1      253.41      262.31     19.64 o
  12  10   1       65.39       42.91     16.01 o
  13  10   1       14.83        9.26     25.93 o
 -13  11   1       45.20       35.26     15.89 o
 -12  11   1        0.69        6.67     13.22 o
 -11  11   1      104.44       84.13     17.28 o
 -10  11   1      144.66      168.92     15.53 o
  -9  11   1        0.85       -5.79     10.41 o
  -8  11   1      247.37      250.23     13.63 o
  -7  11   1      341.30      333.24     15.03 o
  -6  11   1        9.00        0.15      7.21 o
  -5  11   1      339.29      373.75     14.47 o
  -4  11   1      152.34      155.66      7.79 o
  -3  11   1      126.41       85.58      6.46 o
  -2  11   1      213.10      264.88      9.74 o
  -1  11   1      997.93      896.80     17.83 o
   0  11   1       98.54      129.09      7.94 o
   1  11   1      361.08      375.95     14.26 o
   2  11   1        0.15        7.14      6.78 o
   3  11   1        1.03       13.61      8.45 o
   4  11   1       99.85      125.26     11.54 o
   5  11   1      913.65      855.78     25.93 o
   6  11   1       79.69       91.72     11.57 o
   7  11   1      143.51      155.15     13.69 o
   8  11   1       53.43       39.04     11.27 o
   9  11   1       92.06       77.70     21.41 o
  10  11   1       24.70        8.64     12.15 o
  11  11   1      110.03       92.03     20.82 o
  12  11   1       36.59       32.42     16.86 o
 -12  12   1        2.93       10.82     14.22 o
 -11  12   1       17.28       21.63     15.72 o
 -10  12   1      177.98      186.49     15.88 o
  -9  12   1        1.09       -7.64      9.65 o
  -8  12   1      208.05      204.57     13.04 o
  -7  12   1       41.68       26.17      8.48 o
  -6  12   1       88.73       92.81      9.77 o
  -5  12   1      155.73      138.60     10.36 o
  -4  12   1      105.20      125.30      9.56 o
  -3  12   1       17.05       16.97      6.54 o
  -2  12   1       62.58       62.31      7.33 o
  -1  12   1        0.72        7.13      6.79 o
   0  12   1        8.31       33.25      6.77 o
   1  12   1      100.87       92.77      8.09 o
   2  12   1      496.33      516.98     16.89 o
   3  12   1        0.47        2.89      8.41 o
   4  12   1      121.40       82.13     10.99 o
   5  12   1       38.03       31.75     17.71 o
   6  12   1        0.50        6.23     10.10 o
   7  12   1      204.37      216.50     15.46 o
   8  12   1       91.77      102.26     13.39 o
   9  12   1       57.02       57.98     12.86 o
  10  12   1       13.34       10.65     18.44 o
  11  12   1       53.54       60.50     18.97 o
 -11  13   1       44.99       16.46     19.02 o
 -10  13   1       78.64       73.53     14.53 o
  -9  13   1        0.68      -14.04     14.04 o
  -8  13   1       35.22       30.26     10.58 o
  -7  13   1       86.74       91.55     10.40 o
  -6  13   1       25.83       27.49      8.60 o
  -5  13   1       20.96       25.12      7.90 o
  -4  13   1      140.66      150.91     10.76 o
  -3  13   1       36.38       17.34      6.96 o
  -2  13   1      152.14      150.91      9.39 o
  -1  13   1       76.21       58.40     11.25 o
   0  13   1       23.68       17.80      6.91 o
   1  13   1      100.29      105.40      8.86 o
   2  13   1        0.47        1.77      7.56 o
   3  13   1       17.88        6.71      7.80 o
   4  13   1       35.74       28.32      9.96 o
   5  13   1      392.30      381.47     19.12 o
   6  13   1        3.36        6.61     10.09 o
   7  13   1       56.51       51.37     11.44 o
   8  13   1       19.04        8.48     11.24 o
   9  13   1       36.23        7.97     12.57 o
  10  13   1        3.02        2.94     14.29 o
 -10  14   1       40.72       -0.70     17.70 o
  -9  14   1        5.63       16.10     12.31 o
  -8  14   1       12.95        7.90     12.99 o
  -7  14   1        5.00        8.71      8.50 o
  -6  14   1        2.13        1.80      8.03 o
  -5  14   1        2.24        0.40      7.58 o
  -4  14   1      177.78      174.77     11.70 o
  -3  14   1        9.49       10.10      7.06 o
  -2  14   1       53.83       47.48      7.96 o
  -1  14   1       23.84       27.02      7.03 o
   0  14   1        3.66       12.09      7.14 o
   1  14   1        7.66       10.98      7.18 o
   2  14   1       44.23       59.44      9.84 o
   3  14   1        2.89        6.48      8.16 o
   4  14   1       29.95       29.92     12.78 o
   5  14   1       45.97       42.81      9.89 o
   6  14   1        9.93        2.73      8.71 o
   7  14   1       34.75        8.54     11.23 o
   8  14   1       43.96       64.44     14.44 o
   9  14   1        0.38       -3.83     12.95 o
  -8  15   1        1.80      -14.44     14.44 o
  -7  15   1       56.04       27.84     11.75 o
  -6  15   1       67.05       57.10     10.85 o
  -5  15   1       77.82       84.43     11.38 o
  -4  15   1       10.92        7.93      8.17 o
  -3  15   1       16.69        7.72     10.20 o
  -2  15   1        5.29       -1.90      7.02 o
  -1  15   1        8.83        1.54      6.63 o
   0  15   1        5.38       -5.36      6.38 o
   1  15   1       20.35       20.41      8.90 o
   2  15   1        0.41       -4.87      8.12 o
   3  15   1        0.77        5.71      8.48 o
   4  15   1        2.97        0.92      8.63 o
   5  15   1       28.91       20.89     10.36 o
   6  15   1        5.51        3.12     10.15 o
   7  15   1        6.05       -4.89     10.85 o
  -6  16   1        5.67        6.07     22.45 o
  -5  16   1        0.15       -7.63      9.07 o
  -4  16   1       15.20        0.23      9.64 o
  -3  16   1       13.52        0.53      9.35 o
  -2  16   1       17.87        2.39      8.15 o
  -1  16   1        0.06       -4.19      7.04 o
   0  16   1        9.13        9.28      9.60 o
   1  16   1       10.47       -0.09      9.54 o
   2  16   1       37.56       38.01     10.93 o
   3  16   1        2.03        2.04     11.20 o
   4  16   1        1.15        1.73     10.22 o
   5  16   1        3.54        1.47     10.62 o
  -3  17   1        0.02        1.03     12.24 o
  -2  17   1        5.02        4.78     19.37 o
  -1  17   1        3.42        2.88      8.76 o
   0  17   1        4.60       10.41     11.12 o
   1  17   1       10.80       18.52     11.57 o
   2  17   1        3.39       -6.09     12.40 o
 -16   0   2       19.17       29.49     27.65 o
 -14   0   2        0.49        7.65     16.60 o
 -12   0   2      286.31      239.76     15.61 o
 -10   0   2        0.02        1.06      7.68 o
  -8   0   2        3.01        0.02      6.79 o
  -6   0   2     2249.14     2547.39     46.07 o
  -4   0   2       13.11        2.85      3.52 o
  -2   0   2      101.21      136.81      2.27 o
   0   0   2      562.31      570.22      8.31 o
   2   0   2     8138.71     7931.17     97.75 o
   4   0   2     5826.88     5690.38     93.13 o
   6   0   2      314.56      291.55     12.56 o
   8   0   2     6206.24     5751.64    100.16 o
  10   0   2     1822.94     1725.32     43.85 o
  12   0   2      132.31      137.17     20.38 o
  14   0   2      871.60     1057.18     67.89 o
  16   0   2       76.17      128.63     37.68 o
 -17   1   2       97.33      146.23     24.92 o
 -16   1   2        0.01      -18.31     18.31 o
 -15   1   2      590.10      630.80     38.23 o
 -14   1   2        0.14       -7.77      9.19 o
 -13   1   2       91.05      117.98     12.13 o
 -12   1   2        0.36       -6.37      6.37 o
 -11   1   2     3322.74     3283.91     45.57 o
 -10   1   2       65.12       68.90      6.88 o
  -9   1   2    15146.29    14721.20    165.66 o
  -8   1   2        5.84       -5.11      5.11 o
  -7   1   2     2540.61     2470.34     32.19 o
  -6   1   2     1075.74     1184.29     17.39 o
  -5   1   2    29820.97    29725.79    264.86 o
  -4   1   2      390.53      403.14      5.90 o
  -3   1   2    88392.73    85086.57    724.41 o
  -2   1   2      100.77       92.64      3.07 o
  -1   1   2      685.31      727.55     10.91 o
   0   1   2     5784.41     6205.34     46.96 o
   1   1   2    71717.14    70205.47    687.57 o
   2   1   2      120.89      110.82      3.21 o
   3   1   2    58536.14    57273.32    651.94 o
   4   1   2     1621.29     1654.89     22.53 o
   5   1   2     3296.02     3441.44     42.83 o
   6   1   2     1466.51     1345.44     20.96 o
   7   1   2    13503.76    12784.80    145.16 o
   8   1   2      680.04      642.92     15.24 o
   9   1   2     6818.37     6610.37     81.35 o
  10   1   2      135.20      114.20      8.93 o
  11   1   2      189.30      187.99     12.16 o
  12   1   2       33.88       10.02     12.05 o
  13   1   2      298.31      283.21     21.29 o
  14   1   2       12.26       21.25     14.39 o
  15   1   2      205.62      238.92     28.12 o
 -17   2   2       47.62       64.52     21.88 o
 -16   2   2       79.63      120.44     22.99 o
 -15   2   2       16.98       25.59     13.92 o
 -14   2   2       19.15        6.62      9.82 o
 -13   2   2      160.39      170.50     13.79 o
 -12   2   2      136.53      104.45      9.77 o
 -11   2   2      457.88      475.75     15.87 o
 -10   2   2       12.54       31.52     17.94 o
  -9   2   2        3.62        1.00      5.62 o
  -8   2   2      446.90      418.44     11.97 o
  -7   2   2     2724.96     2578.65     36.52 o
  -6   2   2       32.53       52.75      3.89 o
  -5   2   2     4789.86     4708.80     51.96 o
  -4   2   2     2801.95     3122.56     31.91 o
  -3   2   2     5018.23     5400.70     49.89 o
  -2   2   2    50976.13    52797.45    626.83 o
  -1   2   2    19865.24    21814.34    257.61 o
   0   2   2     1940.83     2024.08     19.44 o
   1   2   2     7106.62     7647.81     65.21 o
   2   2   2    21825.85    21394.97    200.91 o
   3   2   2      642.87      667.00     10.34 o
   4   2   2     7735.02     7328.26    104.43 o
   5   2   2     7208.48     7311.55     91.84 o
   6   2   2      298.51      303.16     19.62 o
   7   2   2     1127.28     1076.91     21.04 o
   8   2   2     4356.61     4053.75     57.37 o
   9   2   2      441.84      468.71     15.72 o
  10   2   2     3256.39     3115.21     55.05 o
  11   2   2      202.83      239.37     28.53 o
  12   2   2        4.29        7.59     12.24 o
  13   2   2       46.53       51.61     14.57 o
  14   2   2      213.98      258.54     24.48 o
  15   2   2        3.35       -7.83     15.06 o
 -16   3   2        2.76        4.14     18.18 o
 -15   3   2      333.60      393.56     20.35 o
 -14   3   2        0.38       -9.48      9.48 o
 -13   3   2       18.55       31.04     10.35 o
 -12   3   2        0.16       -7.84      7.84 o
 -11   3   2     2733.64     2572.16     41.64 o
 -10   3   2      962.43      807.11     19.06 o
  -9   3   2     7820.28     7775.75     99.84 o
  -8   3   2      100.92       90.45      6.90 o
  -7   3   2      676.19      701.79     14.74 o
  -6   3   2      192.98      196.05      7.27 o
  -5   3   2    17144.75    17717.88    193.96 o
  -4   3   2     1577.33     1620.67     18.76 o
  -3   3   2    50723.35    51254.95    551.21 o
  -2   3   2     3051.09     3156.15     44.72 o
  -1   3   2     5315.83     5870.55     71.53 o
   0   3   2     1478.33     1503.33     14.73 o
   1   3   2    25578.31    25899.44    227.88 o
   2   3   2      837.15      962.29     11.85 o
   3   3   2    46981.73    47771.94    474.63 o
   4   3   2     3879.13     3915.78     46.64 o
   5   3   2       47.19       54.76      7.41 o
   6   3   2     2285.79     2249.55     30.78 o
   7   3   2     5328.78     5130.15     69.03 o
   8   3   2      176.23      159.75      9.26 o
   9   3   2     3347.13     3334.66     56.72 o
  10   3   2     1312.73     1177.10     29.39 o
  11   3   2       13.00       17.31      9.93 o
  12   3   2      223.71      256.01     18.01 o
  13   3   2      301.06      328.73     30.91 o
  14   3   2        0.54       -2.03     14.35 o
  15   3   2      148.26      181.07     39.44 o
 -16   4   2       19.77       21.40     19.48 o
 -15   4   2        9.30        0.15     10.61 o
 -14   4   2        2.18       -5.37      9.69 o
 -13   4   2      491.00      529.07     21.03 o
 -12   4   2      484.79      425.56     24.46 o
 -11   4   2     2549.80     2481.49     45.66 o
 -10   4   2        0.16       -0.45      6.23 o
  -9   4   2        6.34        6.47      5.78 o
  -8   4   2      910.28      810.30     24.36 o
  -7   4   2     7407.53     7191.03     90.95 o
  -6   4   2      902.09      813.26     13.27 o
  -5   4   2    13348.43    13235.28    146.08 o
  -4   4   2        6.36        2.80      2.58 o
  -3   4   2     1372.09     1407.99     17.95 o
  -2   4   2     2936.71     3071.75     39.64 o
  -1   4   2    32353.21    33395.56    330.57 o
   0   4   2      658.22      696.41      8.02 o
   1   4   2    14571.51    15128.46    150.83 o
   2   4   2     2184.86     2413.45     27.06 o
   3   4   2     3857.03     4197.44     45.41 o
   4   4   2     3395.76     3289.86     37.22 o
   5   4   2     9404.40     9582.24    107.95 o
   6   4   2      301.50      295.35     10.75 o
   7   4   2     2242.66     2157.71     31.22 o
   8   4   2     1439.10     1378.39     26.13 o
   9   4   2        0.74       -7.86      7.86 o
  10   4   2     1102.47     1038.07     29.98 o
  11   4   2      680.77      708.29     24.15 o
  12   4   2       34.20       24.31     10.72 o
  13   4   2       84.18       71.21     13.12 o
  14   4   2       92.92      124.08     18.86 o
  15   4   2       30.58       32.37     41.64 o
 -16   5   2        7.20       18.98     19.65 o
 -15   5   2      326.08      358.51     20.10 o
 -14   5   2        0.53       -5.91     10.34 o
 -13   5   2        1.81        0.30      9.76 o
 -12   5   2      294.86      272.91     15.00 o
 -11   5   2     1883.45     1848.68     37.49 o
 -10   5   2       25.13       -1.21      7.36 o
  -9   5   2     3491.73     3457.59     55.92 o
  -8   5   2        1.51        5.39      5.28 o
  -7   5   2        0.89       -1.07      4.66 o
  -6   5   2        2.43       -1.78      3.95 o
  -5   5   2    11659.12    12237.22    203.07 o
  -4   5   2      122.68      132.46      5.33 o
  -3   5   2     9807.08    10109.19    109.76 o
  -2   5   2     5936.32     6600.19     67.57 o
  -1   5   2      244.44      293.46      6.14 o
   0   5   2      719.96      694.41      8.79 o
   1   5   2     9326.91     9316.61    102.36 o
   2   5   2      123.97      109.73      6.34 o
   3   5   2     8831.52     9154.64    101.84 o
   4   5   2     4908.03     4895.85     53.24 o
   5   5   2      237.80      266.28      8.87 o
   6   5   2     4078.05     4145.66     47.67 o
   7   5   2     2581.37     2488.23     38.17 o
   8   5   2      124.00       70.40     10.90 o
   9   5   2     2258.68     2071.85     45.87 o
  10   5   2      798.35      809.61     30.24 o
  11   5   2       14.52       13.22      9.93 o
  12   5   2      632.68      737.87     25.81 o
  13   5   2      124.55      116.41     14.34 o
  14   5   2        0.04       18.60     20.70 o
  15   5   2       31.67       -3.05     18.71 o
 -16   6   2        0.21       22.01     14.11 o
 -15   6   2        1.51        5.85     12.09 o
 -14   6   2       84.07       39.15     11.94 o
 -13   6   2      521.43      584.13     22.72 o
 -12   6   2      156.86      121.73     12.43 o
 -11   6   2      906.88      922.53     25.21 o
 -10   6   2       89.87       81.99     10.01 o
  -9   6   2       73.45       60.47      8.69 o
  -8   6   2     1179.05     1090.49     23.99 o
  -7   6   2     8478.33     8374.58    117.72 o
  -6   6   2      507.15      431.55     13.43 o
  -5   6   2    10453.03    10649.67    119.38 o
  -4   6   2      513.58      574.44      8.96 o
  -3   6   2      124.35      125.25      5.53 o
  -2   6   2     3540.84     3913.86     44.79 o
  -1   6   2    11875.93    11958.45    129.02 o
   0   6   2     1774.33     1939.03     22.22 o
   1   6   2     8633.74     8648.19     82.86 o
   2   6   2      137.04      114.51      6.73 o
   3   6   2      739.37      686.94     12.56 o
   4   6   2     2702.44     2749.93     35.18 o
   5   6   2     6189.15     5969.53     83.19 o
   6   6   2     1954.55     1886.38     30.39 o
   7   6   2     2458.29     2416.85     43.11 o
   8   6   2       68.91       59.13     10.37 o
   9   6   2      191.49      188.20     22.75 o
  10   6   2      604.83      569.02     21.13 o
  11   6   2      614.92      719.60     24.85 o
  12   6   2      153.21      102.02     13.47 o
  13   6   2        0.20       -8.74     10.55 o
  14   6   2       16.32       40.88     20.75 o
 -15   7   2       12.20       -1.58     14.11 o
 -14   7   2      100.37      116.74     14.39 o
 -13   7   2       34.53       41.34     12.61 o
 -12   7   2      142.50      151.56     17.63 o
 -11   7   2      304.02      315.59     15.90 o
 -10   7   2       17.21        1.81      8.11 o
  -9   7   2      218.44      219.37     15.72 o
  -8   7   2      122.64      154.05     10.79 o
  -7   7   2      210.58      197.72     10.27 o
  -6   7   2     1917.79     1881.62     32.43 o
  -5   7   2     2803.25     2693.07     34.67 o
  -4   7   2      136.00      156.69      5.34 o
  -3   7   2      593.69      582.49     13.93 o
  -2   7   2      300.42      306.17      7.72 o
  -1   7   2      324.29      352.06      7.34 o
   0   7   2     1433.20     1480.03     18.40 o
   1   7   2     4326.60     4479.27     45.05 o
   2   7   2      295.92      288.35      9.09 o
   3   7   2     1168.39     1118.21     45.13 o
   4   7   2      692.04      690.95     15.51 o
   5   7   2       30.04       35.30      7.28 o
   6   7   2     2132.99     2253.65     40.40 o
   7   7   2      648.74      616.60     19.45 o
   8   7   2      330.40      380.66     23.21 o
   9   7   2      336.85      320.64     15.88 o
  10   7   2      390.63      382.49     21.86 o
  11   7   2        0.04       -6.26      9.46 o
  12   7   2      385.74      456.32     24.51 o
  13   7   2      203.58      211.70     19.79 o
  14   7   2      146.26      177.23     35.83 o
 -15   8   2        0.34       22.65     17.26 o
 -14   8   2      117.01      104.78     15.88 o
 -13   8   2      427.86      494.30     22.21 o
 -12   8   2      164.20      139.34     13.13 o
 -11   8   2      589.11      600.65     21.50 o
 -10   8   2        0.01      -10.50     10.50 o
  -9   8   2       77.79       65.34      9.36 o
  -8   8   2      535.25      518.13     17.12 o
  -7   8   2     3292.07     3282.95     52.73 o
  -6   8   2     3683.53     3741.50     57.54 o
  -5   8   2     1124.10     1121.39     22.00 o
  -4   8   2       76.28      104.33      8.12 o
  -3   8   2      861.56      856.97     14.35 o
  -2   8   2     1273.79     1382.56     21.16 o
  -1   8   2     5624.44     5522.56     58.20 o
   0   8   2     2834.24     3064.75     34.34 o
   1   8   2     2805.34     2756.85     32.11 o
   2   8   2      309.14      374.37     10.87 o
   3   8   2     1056.92     1041.73     19.34 o
   4   8   2      331.18      334.83     11.70 o
   5   8   2     2969.17     2884.35     47.94 o
   6   8   2      684.60      655.47     19.55 o
   7   8   2      253.91      253.01     13.64 o
   8   8   2      102.67      106.63     14.74 o
   9   8   2      109.91      110.62     11.63 o
  10   8   2       71.23       67.70     13.32 o
  11   8   2      358.70      380.55     22.11 o
  12   8   2      234.50      250.07     20.43 o
  13   8   2        2.93        8.99     17.61 o
  14   8   2        6.51      -14.89     14.89 o
 -14   9   2       90.81       90.86     18.03 o
 -13   9   2       64.17      104.49     14.67 o
 -12   9   2        7.29        2.53     11.19 o
 -11   9   2       23.75       21.16     10.36 o
 -10   9   2      186.67      210.16     13.54 o
  -9   9   2       32.43       32.06      7.85 o
  -8   9   2      316.97      340.57     13.45 o
  -7   9   2      529.81      510.45     16.37 o
  -6   9   2       34.14       37.14      7.50 o
  -5   9   2       68.89       79.69      6.54 o
  -4   9   2      630.58      640.66     13.24 o
  -3   9   2       82.07       88.69      6.27 o
  -2   9   2      406.75      438.23     10.36 o
  -1   9   2      258.63      300.35      8.89 o
   0   9   2      592.87      592.68     12.48 o
   1   9   2      210.22      233.12     12.08 o
   2   9   2      845.71      900.42     24.11 o
   3   9   2       28.83       43.58      7.07 o
   4   9   2        1.74        6.03      7.56 o
   5   9   2      283.61      305.22     15.93 o
   6   9   2     1036.26     1124.71     31.00 o
   7   9   2       62.87       73.45     11.04 o
   8   9   2      171.17      235.29     17.48 o
   9   9   2       18.66        8.79     10.56 o
  10   9   2      131.18      150.80     16.04 o
  11   9   2        2.37       -2.73     19.40 o
  12   9   2      292.75      345.53     26.86 o
  13   9   2        0.88       13.48     16.68 o
 -14  10   2       57.34       90.67     18.47 o
 -13  10   2      133.28      134.41     18.60 o
 -12  10   2       16.13        2.24     11.05 o
 -11  10   2      179.50      189.67     16.27 o
 -10  10   2        5.09       16.34     10.09 o
  -9  10   2       75.31       72.22     11.26 o
  -8  10   2      356.25      384.39     17.05 o
  -7  10   2     1191.95     1193.31     26.56 o
  -6  10   2      347.44      357.04     15.71 o
  -5  10   2      653.46      634.58     16.86 o
  -4  10   2        0.39        3.52      5.07 o
  -3  10   2      313.51      312.37      9.23 o
  -2  10   2      230.04      253.31     10.34 o
  -1  10   2     2185.62     2021.77     33.90 o
   0  10   2      989.77     1111.14     20.02 o
   1  10   2      244.85      194.93      8.02 o
   2  10   2      483.51      541.92     14.48 o
   3  10   2     1114.35     1116.44     24.78 o
   4  10   2     2238.63     2191.73     46.37 o
   5  10   2     1534.82     1434.56     35.18 o
   6  10   2      527.42      526.91     21.87 o
   7  10   2      144.63       97.73     12.62 o
   8  10   2      158.88      163.86     20.44 o
   9  10   2      111.37      128.54     14.93 o
  10  10   2       25.20       23.19     12.69 o
  11  10   2       83.93      100.61     16.05 o
  12  10   2      110.00      117.08     30.51 o
 -13  11   2       34.72       41.16     15.96 o
 -12  11   2        6.52        0.94     12.63 o
 -11  11   2       61.33       50.50     12.21 o
 -10  11   2       89.32       99.74     13.16 o
  -9  11   2       39.07       62.42     11.14 o
  -8  11   2      138.00      154.90     11.12 o
  -7  11   2      313.07      281.92     13.50 o
  -6  11   2       39.99       24.06      7.17 o
  -5  11   2       10.61        6.76      6.38 o
  -4  11   2      612.24      605.77     15.32 o
  -3  11   2      154.42      144.41      7.14 o
  -2  11   2       92.16      131.32      7.27 o
  -1  11   2      110.18      111.35      8.62 o
   0  11   2      118.06      105.87      7.54 o
   1  11   2       35.99       53.24      8.05 o
   2  11   2      789.87      791.66     24.50 o
   3  11   2        5.35       -4.42      8.59 o
   4  11   2        5.41        4.48      8.94 o
   5  11   2        2.16       -7.70      8.97 o
   6  11   2      301.64      326.92     17.93 o
   7  11   2       10.27       11.89     17.35 o
   8  11   2      166.47      206.36     16.89 o
   9  11   2        2.40       -5.67     10.38 o
  10  11   2        1.28       -8.53     15.25 o
  11  11   2        2.88       17.02     20.78 o
  12  11   2       73.42       99.75     19.83 o
 -12  12   2        6.61      -18.88     18.88 o
 -11  12   2       58.98       55.94     13.63 o
 -10  12   2       15.16       11.91     13.76 o
  -9  12   2       58.06       49.62     10.69 o
  -8  12   2       25.13       19.45      8.38 o
  -7  12   2      269.49      246.25     12.83 o
  -6  12   2       74.60       70.69      8.74 o
  -5  12   2      277.30      257.15     12.32 o
  -4  12   2       17.37       16.20      5.51 o
  -3  12   2      225.34      224.32      9.11 o
  -2  12   2        0.98        3.49      5.54 o
  -1  12   2      919.47      853.68     18.87 o
   0  12   2      155.04      171.19     10.83 o
   1  12   2      178.08      131.01     10.01 o
   2  12   2       16.70       17.29      9.50 o
   3  12   2       98.48      113.26     12.05 o
   4  12   2        1.55       -2.29     10.38 o
   5  12   2      441.67      432.58     20.55 o
   6  12   2      183.91      181.48     15.09 o
   7  12   2        3.81       -7.00      9.58 o
   8  12   2       33.08       31.85     11.78 o
   9  12   2      193.47      208.68     17.79 o
  10  12   2        2.77       -7.80     13.56 o
  11  12   2       66.59       80.22     19.85 o
 -11  13   2        0.03       -0.70     12.24 o
 -10  13   2       61.74       79.84     14.34 o
  -9  13   2       17.41       13.42      9.56 o
  -8  13   2       27.04       40.06     14.11 o
  -7  13   2       55.81       38.80      9.80 o
  -6  13   2        0.59       -6.81      6.81 o
  -5  13   2        6.61       -6.98      7.03 o
  -4  13   2      287.48      323.27     13.92 o
  -3  13   2       17.20       22.97      6.94 o
  -2  13   2       84.73      117.14      8.81 o
  -1  13   2        7.69        3.70      6.58 o
   0  13   2      148.92      153.78      9.49 o
   1  13   2       10.56        4.69      9.26 o
   2  13   2      143.88      188.83     14.26 o
   3  13   2       10.78        8.31      9.68 o
   4  13   2       12.46       13.67     10.24 o
   5  13   2        0.04        8.33     10.08 o
   6  13   2       39.88       50.16     12.76 o
   7  13   2       12.25       -8.18     10.10 o
   8  13   2       92.93      104.82     16.52 o
   9  13   2        2.41       -9.75     15.10 o
  10  13   2        1.95       10.62     15.35 o
  -9  14   2        2.94       -9.92      9.92 o
  -8  14   2       71.52       36.91     11.27 o
  -7  14   2      143.77      122.51     11.14 o
  -6  14   2        0.17       -0.15      7.51 o
  -5  14   2        9.15        6.91      7.49 o
  -4  14   2        9.96        6.66      7.42 o
  -3  14   2       21.73       15.04      6.95 o
  -2  14   2       11.93       18.59      6.56 o
  -1  14   2      147.41      136.35      9.60 o
   0  14   2       11.99       12.95      7.10 o
   1  14   2       10.19      -10.68     10.68 o
   2  14   2        0.69        4.10     10.64 o
   3  14   2       48.05       51.13     11.68 o
   4  14   2        2.84       -9.59      9.59 o
   5  14   2       92.60       78.17     13.49 o
   6  14   2        7.08       -0.61     10.53 o
   7  14   2        4.54      -11.28     11.28 o
   8  14   2       41.84       47.57     15.75 o
   9  14   2       13.71       10.12     20.60 o
  -8  15   2        5.40        2.82     15.76 o
  -7  15   2        7.17       11.01     14.97 o
  -6  15   2        3.48        5.59     11.09 o
  -5  15   2       13.27       20.00      8.62 o
  -4  15   2       20.84       19.10      8.27 o
  -3  15   2       23.12       24.78      6.93 o
  -2  15   2       47.68       68.28      8.16 o
  -1  15   2       18.28       19.22      8.39 o
   0  15   2       76.96       73.72     15.73 o
   1  15   2       10.76        4.33      8.35 o
   2  15   2       73.87       82.53     10.82 o
   3  15   2        3.73       -8.52      8.52 o
   4  15   2        6.00        7.23     10.02 o
   5  15   2        9.58        7.33     10.16 o
   6  15   2       11.67       18.92     11.20 o
   7  15   2        4.89       14.00     11.97 o
  -6  16   2       10.19      -12.15     20.25 o
  -5  16   2        2.47        6.09     12.17 o
  -4  16   2        3.61        9.75      9.20 o
  -3  16   2       37.98       12.31     12.26 o
  -2  16   2        3.89        3.71      7.39 o
  -1  16   2       16.56       19.85      9.36 o
   0  16   2        2.45        1.33      9.29 o
   1  16   2        2.57       18.88     10.41 o
   2  16   2        2.79       -3.28      9.70 o
   3  16   2        5.19        3.85     10.74 o
   4  16   2        7.18       10.22     11.32 o
   5  16   2       28.20        9.04     11.59 o
  -3  17   2        3.52      -22.19     23.15 o
  -2  17   2        3.16       24.27     15.15 o
  -1  17   2        0.46       -1.79     11.11 o
   0  17   2        2.67        6.65     11.48 o
   1  17   2        5.26       -5.60     10.88 o
   2  17   2        2.90      -15.14     15.14 o
 -17   0   3       25.84       49.92     30.37 o
 -15   0   3      221.14      305.69     35.75 o
 -13   0   3      320.38      328.32     29.38 o
 -11   0   3       98.78      106.63     10.97 o
  -9   0   3     4693.19     4478.63     78.28 o
  -7   0   3       35.34       19.19      8.48 o
  -5   0   3       82.87       81.11      4.15 o
  -3   0   3     8210.17     8665.70     88.65 o
  -1   0   3      938.43     1003.64     10.81 o
   1   0   3     1525.82     1625.29     23.30 o
   3   0   3      670.80      756.65     15.27 o
   5   0   3     1163.23     1240.68     32.95 o
   7   0   3     1218.79     1099.13     27.83 o
   9   0   3       12.11       18.25     15.49 o
  11   0   3       25.39       29.68     13.72 o
  13   0   3        3.56       -7.57     21.13 o
  15   0   3        1.16       27.65     28.79 o
 -17   1   3        1.01       13.02     18.65 o
 -16   1   3       54.15       60.15     18.68 o
 -15   1   3       10.77       16.48     15.75 o
 -14   1   3      662.74      680.11     23.79 o
 -13   1   3       18.86        6.33      8.11 o
 -12   1   3      631.28      579.97     17.83 o
 -11   1   3      233.36      218.34      9.58 o
 -10   1   3     2577.32     2572.05     36.15 o
  -9   1   3        0.98        5.04      4.44 o
  -8   1   3    15647.04    15386.27    158.75 o
  -7   1   3      316.49      332.83      7.57 o
  -6   1   3     5349.68     5175.82     56.85 o
  -5   1   3     3100.54     3195.85     32.72 o
  -4   1   3    22808.76    23471.95    221.45 o
  -3   1   3      606.35      686.34      7.35 o
  -2   1   3    88936.05    90433.18    897.63 o
  -1   1   3       72.79       86.06      3.12 o
   0   1   3    15367.88    16364.28    126.13 o
   1   1   3        3.53       -1.43      1.43 o
   2   1   3    29720.67    29782.53    265.75 o
   3   1   3      731.75      676.14     11.51 o
   4   1   3    60902.37    59040.41    637.64 o
   5   1   3      240.33      253.76      7.89 o
   6   1   3     7087.32     6811.98     80.89 o
   7   1   3     1242.84     1201.42     21.01 o
   8   1   3     2983.84     2873.92     40.66 o
   9   1   3        2.68       -5.71      5.71 o
  10   1   3     7330.44     7216.53     98.91 o
  11   1   3       10.41       -8.10     10.74 o
  12   1   3      676.58      690.41     37.17 o
  13   1   3       20.72       20.32     13.61 o
  14   1   3      340.53      390.08     26.14 o
  15   1   3        0.01        8.15     20.38 o
 -17   2   3       71.10       88.48     22.00 o
 -16   2   3        0.14       -1.00     16.40 o
 -15   2   3      267.92      317.68     18.01 o
 -14   2   3        0.22       -8.92      8.92 o
 -13   2   3      320.45      351.13     17.16 o
 -12   2   3      165.97      152.36     10.73 o
 -11   2   3       76.58       78.97      8.20 o
 -10   2   3     1108.43     1032.14     21.26 o
  -9   2   3     3394.55     3401.25     48.10 o
  -8   2   3        0.87        1.97      4.55 o
  -7   2   3     2894.05     2721.56     56.78 o
  -6   2   3     5991.71     6099.26     64.89 o
  -5   2   3     2011.79     2136.30     24.58 o
  -4   2   3     6113.35     6226.93     56.90 o
  -3   2   3     1972.11     1811.90     21.98 o
  -2   2   3    32602.32    35352.49    382.16 o
  -1   2   3    36305.34    39023.87    366.72 o
   0   2   3     9506.15     9848.65     88.42 o
   1   2   3      304.53      275.95      5.37 o
   2   2   3     3689.20     3437.73     33.31 o
   3   2   3     1019.05     1087.26     26.56 o
   4   2   3      240.43      200.54      6.96 o
   5   2   3       23.64       34.29      4.30 o
   6   2   3     4387.73     4207.44     57.60 o
   7   2   3      133.17       88.02      9.24 o
   8   2   3     1252.77     1299.30     30.10 o
   9   2   3       19.92        9.78      6.18 o
  10   2   3        0.81       -0.07     12.64 o
  11   2   3       23.10       13.63      9.27 o
  12   2   3      246.14      251.64     20.70 o
  13   2   3       43.47       40.94     14.34 o
  14   2   3       41.93       26.16     16.50 o
  15   2   3        4.67      -16.12     18.54 o
 -17   3   3      114.98      161.76     25.22 o
 -16   3   3       53.80       66.66     20.17 o
 -15   3   3       98.52       93.66     13.54 o
 -14   3   3      564.19      577.09     22.47 o
 -13   3   3       44.70       66.19     10.96 o
 -12   3   3      258.05      249.19     17.35 o
 -11   3   3     1203.23     1144.95     23.96 o
 -10   3   3     1337.67     1382.89     25.46 o
  -9   3   3     1014.26      933.82     17.72 o
  -8   3   3     8897.05     8791.70    100.92 o
  -7   3   3       38.08       56.02      5.01 o
  -6   3   3     1308.39     1304.02     17.44 o
  -5   3   3     2430.28     2315.29     24.58 o
  -4   3   3     8622.18     8632.97     88.60 o
  -3   3   3     2500.39     2636.89     31.32 o
  -2   3   3    37799.77    38412.43    745.79 o
  -1   3   3     1115.16     1210.10     15.59 o
   0   3   3     5278.71     5484.59     53.39 o
   1   3   3     1952.67     1990.22     19.89 o
   2   3   3    25305.92    25502.98    254.86 o
   3   3   3     7602.67     7998.91     83.22 o
   4   3   3    23822.65    22941.57    265.91 o
   5   3   3     2510.77     2450.18     39.95 o
   6   3   3     3521.46     3548.35     50.28 o
   7   3   3       42.17       36.00      5.58 o
   8   3   3     2364.59     2324.93     38.21 o
   9   3   3        2.33       -6.71      6.71 o
  10   3   3     3590.56     3641.13     63.60 o
  11   3   3       86.20       63.56     13.04 o
  12   3   3      268.22      292.05     17.85 o
  13   3   3       39.52       66.48     17.37 o
  14   3   3      142.36      164.31     26.62 o
  15   3   3        0.10       -1.57     18.14 o
 -16   4   3       53.28       84.87     16.00 o
 -15   4   3      104.28      120.11     14.10 o
 -14   4   3       29.22       36.72     11.12 o
 -13   4   3        8.00       16.07      9.78 o
 -12   4   3      654.09      591.44     20.46 o
 -11   4   3      409.18      344.83     15.58 o
 -10   4   3      735.21      764.74     18.29 o
  -9   4   3     1989.64     1975.01     29.25 o
  -8   4   3       97.64       77.51      5.39 o
  -7   4   3       71.39      111.00      7.27 o
  -6   4   3     5443.68     5369.52     62.70 o
  -5   4   3     2154.59     1936.81     24.97 o
  -4   4   3     9749.62     9921.89    101.76 o
  -3   4   3     8832.71     9067.62    122.75 o
  -2   4   3      139.71      137.76     11.09 o
  -1   4   3       12.52        9.44      1.81 o
   0   4   3    19035.74    19561.15    182.62 o
   1   4   3     2948.74     3013.27     32.81 o
   2   4   3    10622.67    11017.33    121.21 o
   3   4   3     7826.30     8596.79     89.22 o
   4   4   3       70.15       40.63      4.01 o
   5   4   3        0.21        5.29      3.86 o
   6   4   3     8714.48     8403.72    106.16 o
   7   4   3      872.12      801.61     18.77 o
   8   4   3     1769.92     1852.53     32.73 o
   9   4   3      320.09      278.70     14.55 o
  10   4   3      241.41      232.42     16.87 o
  11   4   3        7.31       -1.34      9.99 o
  12   4   3      649.74      769.42     29.01 o
  13   4   3      107.11      113.29     17.45 o
  14   4   3       84.87      139.96     25.83 o
  15   4   3        1.19      -19.42     19.42 o
 -16   5   3       84.90      137.51     18.13 o
 -15   5   3      122.95      154.63     15.60 o
 -14   5   3      139.46      146.61     14.61 o
 -13   5   3      147.18      172.10     14.89 o
 -12   5   3        0.35       -8.07      8.07 o
 -11   5   3      283.50      273.63     13.92 o
 -10   5   3      312.04      324.28     14.32 o
  -9   5   3      596.35      516.62     13.54 o
  -8   5   3     2222.73     2330.88     32.46 o
  -7   5   3      106.21      129.73      6.42 o
  -6   5   3      708.82      750.43     13.51 o
  -5   5   3     2915.73     2765.45     37.35 o
  -4   5   3     2708.60     2752.96     33.92 o
  -3   5   3      720.73      715.51     13.31 o
  -2   5   3     4878.59     4641.29     58.91 o
  -1   5   3     4488.08     4685.89     52.53 o
   0   5   3     3273.23     3397.15     36.90 o
   1   5   3       87.12       73.71      3.94 o
   2   5   3     2394.67     2192.07     27.97 o
   3   5   3      388.36      432.75     10.68 o
   4   5   3     7155.17     6998.69     77.84 o
   5   5   3        2.10       -2.23      3.61 o
   6   5   3     1677.17     1676.67     27.91 o
   7   5   3        9.72        2.24      6.98 o
   8   5   3      509.36      477.54     18.44 o
   9   5   3        7.29        9.90     13.93 o
  10   5   3      914.59      930.34     27.15 o
  11   5   3       99.33       52.25     11.28 o
  12   5   3       74.57       64.86     14.12 o
  13   5   3       10.80        7.58     14.28 o
  14   5   3       23.94       60.25     21.63 o
 -16   6   3       66.71       55.87     15.06 o
 -15   6   3      102.46      128.51     16.17 o
 -14   6   3        0.15       -5.51     10.29 o
 -13   6   3        0.14       -4.97      9.28 o
 -12   6   3      452.03      465.63     19.18 o
 -11   6   3      847.66      803.03     23.30 o
 -10   6   3     1598.41     1613.08     32.90 o
  -9   6   3      306.42      286.37     11.79 o
  -8   6   3      606.94      567.51     15.05 o
  -7   6   3        1.26        1.31      5.70 o
  -6   6   3     4570.20     4383.91     57.80 o
  -5   6   3     4839.99     4831.70     53.23 o
  -4   6   3     6320.13     6506.57     64.03 o
  -3   6   3     3785.26     4003.03     49.20 o
  -2   6   3      482.79      434.09      7.61 o
  -1   6   3       16.42       16.77      6.12 o
   0   6   3    16561.06    16669.38    156.48 o
   1   6   3     4056.73     4225.97     46.04 o
   2   6   3    11597.48    11944.83    131.68 o
   3   6   3     1057.33     1035.08     16.72 o
   4   6   3      344.46      347.93     10.18 o
   5   6   3      264.12      247.25      9.16 o
   6   6   3     7318.11     7276.97     93.75 o
   7   6   3      855.36      858.41     23.13 o
   8   6   3     1699.04     1768.76     36.64 o
   9   6   3      182.13      167.85     13.10 o
  10   6   3      130.93      113.94     12.71 o
  11   6   3       95.20      110.85     15.39 o
  12   6   3      341.41      331.77     19.16 o
  13   6   3      219.87      222.93     21.70 o
  14   6   3      117.22      183.13     36.98 o
 -15   7   3       22.42       33.92     12.29 o
 -14   7   3       53.79       43.02     11.53 o
 -13   7   3      149.04      137.70     13.54 o
 -12   7   3        0.09        3.82      9.04 o
 -11   7   3      476.79      482.16     18.57 o
 -10   7   3      231.41      243.01     13.17 o
  -9   7   3      210.49      209.28     10.52 o
  -8   7   3       79.04       75.34      7.52 o
  -7   7   3       75.66       89.73      7.22 o
  -6   7   3      168.32      167.30     10.74 o
  -5   7   3     4736.38     4722.98     55.08 o
  -4   7   3      152.28      131.69      5.08 o
  -3   7   3      268.21      305.55     15.75 o
  -2   7   3     1513.15     1478.00     19.89 o
  -1   7   3      111.69      105.46      4.20 o
   0   7   3      178.33      165.30      5.12 o
   1   7   3      531.38      472.17      9.48 o
   2   7   3       44.75       45.59      4.57 o
   3   7   3       76.12       65.27      5.29 o
   4   7   3      607.20      563.02     12.81 o
   5   7   3        1.60        1.74      6.88 o
   6   7   3      121.04      113.86      9.92 o
   7   7   3      125.06      142.73     11.43 o
   8   7   3        6.90       29.78      9.32 o
   9   7   3       95.45      120.06     12.22 o
  10   7   3      155.29      134.46     13.44 o
  11   7   3        0.65        2.24     11.31 o
  12   7   3      141.10      139.81     17.18 o
  13   7   3      110.87      169.09     22.95 o
  14   7   3       18.75       14.44     28.17 o
 -15   8   3        9.33       -7.22     21.97 o
 -14   8   3       16.06        6.19     10.98 o
 -13   8   3      292.89      286.10     16.93 o
 -12   8   3       61.53       43.68     10.42 o
 -11   8   3      615.55      579.07     20.34 o
 -10   8   3      592.36      619.36     20.17 o
  -9   8   3      108.95      111.54      9.10 o
  -8   8   3        8.49        0.11      6.01 o
  -7   8   3      433.71      407.63     12.79 o
  -6   8   3     1645.11     1627.46     26.56 o
  -5   8   3      615.48      618.05     12.52 o
  -4   8   3     4279.68     4286.43     61.27 o
  -3   8   3     1258.57     1379.45     19.72 o
  -2   8   3       23.97       22.75      3.89 o
  -1   8   3      356.59      413.01     10.40 o
   0   8   3     6887.79     6784.76     66.92 o
   1   8   3     1889.15     1972.21     27.24 o
   2   8   3     4705.92     4976.58     74.80 o
   3   8   3     1492.21     1609.58     26.77 o
   4   8   3      185.06      159.28     10.08 o
   5   8   3       40.64       53.06      9.56 o
   6   8   3     3190.70     3300.91     55.50 o
   7   8   3      867.85      848.06     27.76 o
   8   8   3     1422.04     1446.48     43.32 o
   9   8   3      343.64      336.56     19.97 o
  10   8   3       88.38       91.81     14.81 o
  11   8   3        0.19       -3.88     11.72 o
  12   8   3      299.55      336.33     23.02 o
  13   8   3       42.65        7.22     25.05 o
 -14   9   3       17.08       -2.72     13.39 o
 -13   9   3      152.57      173.52     16.46 o
 -12   9   3        2.57       -9.20     13.37 o
 -11   9   3      246.73      280.55     15.40 o
 -10   9   3       77.48       78.28     10.08 o
  -9   9   3       10.25       14.60      7.77 o
  -8   9   3        7.82        7.98      6.51 o
  -7   9   3      988.14     1047.13     21.11 o
  -6   9   3       28.39       27.24      5.77 o
  -5   9   3      600.13      610.08     12.77 o
  -4   9   3      159.35      139.79     11.64 o
  -3   9   3      399.43      449.72     13.45 o
  -2   9   3       93.15      102.75      5.48 o
  -1   9   3     1186.78     1206.48     18.47 o
   0   9   3       19.13       18.02      4.42 o
   1   9   3      626.31      584.78     14.60 o
   2   9   3       68.71       90.40      7.14 o
   3   9   3       64.40       73.15      8.14 o
   4   9   3       28.73        7.35      8.09 o
   5   9   3      108.45       91.02     11.13 o
   6   9   3      326.81      290.54     16.48 o
   7   9   3       85.01       98.33     12.83 o
   8   9   3       29.71        9.06     10.73 o
   9   9   3      149.32      174.52     21.46 o
  10   9   3        0.43        9.07     12.27 o
  11   9   3        0.18      -11.83     11.83 o
  12   9   3      122.47      134.14     21.17 o
  13   9   3       10.70       25.27     17.19 o
 -14  10   3        6.26       39.09     15.34 o
 -13  10   3       75.68       81.66     19.54 o
 -12  10   3       77.06       72.21     12.92 o
 -11  10   3      213.33      220.81     16.46 o
 -10  10   3      193.56      199.07     14.56 o
  -9  10   3        5.40       -1.44      8.58 o
  -8  10   3       17.55       27.95      7.59 o
  -7  10   3      323.54      314.37     16.83 o
  -6  10   3      473.67      407.74     20.66 o
  -5  10   3      574.46      623.68     14.51 o
  -4  10   3      823.08      777.99     16.14 o
  -3  10   3       13.67       17.86      5.47 o
  -2  10   3        4.45        4.42      4.90 o
  -1  10   3      540.16      553.74     13.56 o
   0  10   3     1688.14     1521.59     25.47 o
   1  10   3      477.30      566.49     16.50 o
   2  10   3     1705.53     1514.81     35.28 o
   3  10   3       26.88       17.36     10.54 o
   4  10   3        5.88        8.17      8.75 o
   5  10   3      272.17      266.17     15.79 o
   6  10   3      975.05      949.64     29.37 o
   7  10   3      258.15      251.88     16.83 o
   8  10   3      451.30      478.07     23.71 o
   9  10   3      161.24      163.87     17.06 o
  10  10   3        8.91       15.42     12.22 o
  11  10   3        0.39      -17.03     21.26 o
  12  10   3      155.14      153.85     21.53 o
 -13  11   3      103.40      121.54     18.02 o
 -12  11   3        7.21        2.53     17.52 o
 -11  11   3       99.77      108.06     13.32 o
 -10  11   3        2.94        7.75      9.11 o
  -9  11   3       34.13       34.74      9.36 o
  -8  11   3        0.13       -6.28      6.87 o
  -7  11   3      557.94      560.61     18.10 o
  -6  11   3       12.48        9.91      6.23 o
  -5  11   3      152.70      159.42      8.60 o
  -4  11   3       16.82        9.21      5.57 o
  -3  11   3       19.69       32.60      5.57 o
  -2  11   3       21.60       18.33      5.96 o
  -1  11   3      685.17      738.02     16.56 o
   0  11   3        2.15        0.54      5.58 o
   1  11   3        3.39        5.40      8.94 o
   2  11   3     1095.18     1008.67     28.49 o
   3  11   3      138.48      210.22     14.45 o
   4  11   3      183.25      210.69     14.48 o
   5  11   3      188.99      184.15     14.67 o
   6  11   3       40.50       26.84     10.72 o
   7  11   3        0.20       -2.82     10.12 o
   8  11   3       44.39       46.63     12.49 o
   9  11   3      144.26      174.26     16.75 o
  10  11   3        3.33        8.71     14.25 o
  11  11   3       44.49       31.97     16.01 o
 -12  12   3       24.62       -2.63     20.73 o
 -11  12   3       25.07        5.29     11.28 o
 -10  12   3       80.25       86.41     16.09 o
  -9  12   3       70.76       50.96     17.12 o
  -8  12   3       16.32       33.75      8.18 o
  -7  12   3      306.16      316.04     13.83 o
  -6  12   3      192.62      169.74     10.15 o
  -5  12   3       36.11       44.30      6.82 o
  -4  12   3      176.62      161.19      8.40 o
  -3  12   3       19.84       17.84      5.36 o
  -2  12   3       27.42       17.35      6.08 o
  -1  12   3      302.03      314.12     12.07 o
   0  12   3      294.49      256.47     15.43 o
   1  12   3        3.54       -3.25      8.83 o
   2  12   3       53.38       27.92     10.21 o
   3  12   3       89.82      101.73     12.30 o
   4  12   3       16.15        9.74      9.96 o
   5  12   3        0.36       -7.49      9.47 o
   6  12   3      144.26      149.85     17.95 o
   7  12   3       27.50       28.01     11.81 o
   8  12   3       63.65       57.55     13.17 o
   9  12   3      112.16      129.27     18.91 o
  10  12   3        1.71      -10.25     13.79 o
 -11  13   3       25.71       44.11     19.37 o
 -10  13   3       20.47       22.93     11.20 o
  -9  13   3       51.05       51.95     10.20 o
  -8  13   3       18.51       24.18     11.82 o
  -7  13   3      323.15      350.03     14.81 o
  -6  13   3        8.17       -6.80      6.80 o
  -5  13   3        0.37        1.70      7.00 o
  -4  13   3       16.51       18.38      6.55 o
  -3  13   3      126.91      144.33      9.07 o
  -2  13   3       58.18       34.17      7.09 o
  -1  13   3      267.60      299.86     16.96 o
   0  13   3        0.16       -0.26      9.30 o
   1  13   3       74.92       50.84     11.00 o
   2  13   3       15.69        9.08      9.98 o
   3  13   3      197.48      216.22     15.45 o
   4  13   3       37.91       29.22     11.44 o
   5  13   3      170.32      178.48     15.44 o
   6  13   3        4.84        5.23     10.43 o
   7  13   3       11.70        0.35     10.88 o
   8  13   3       55.45       46.77     17.70 o
   9  13   3       48.22       58.77     16.57 o
  -9  14   3       50.67       39.97     17.08 o
  -8  14   3       13.62       11.89     13.03 o
  -7  14   3        2.26        3.24     12.27 o
  -6  14   3        3.15       -7.13      7.13 o
  -5  14   3       27.02       25.49      7.69 o
  -4  14   3       48.63       49.30      9.23 o
  -3  14   3        9.44        3.31      6.70 o
  -2  14   3        1.63        4.42      6.15 o
  -1  14   3        0.21        1.38      7.89 o
   0  14   3       32.61       23.32      8.61 o
   1  14   3        5.10        9.47     10.70 o
   2  14   3       49.99       24.90     11.16 o
   3  14   3        8.65       19.98     10.83 o
   4  14   3        0.64      -10.18     10.18 o
   5  14   3        3.80        0.69     10.49 o
   6  14   3        4.90        7.46     12.90 o
   7  14   3        2.11      -12.44     12.81 o
   8  14   3       28.02        0.98     14.38 o
  -8  15   3        7.66        5.72     14.44 o
  -7  15   3       40.46       30.29     14.62 o
  -6  15   3       50.73       45.26     12.50 o
  -5  15   3        2.55       14.51     10.87 o
  -4  15   3        0.45       -6.73      8.25 o
  -3  15   3       48.18       68.67      7.73 o
  -2  15   3       14.47       16.00      7.05 o
  -1  15   3       22.94       27.40      9.05 o
   0  15   3        0.06       -2.85      8.50 o
   1  15   3       11.90        6.02      8.94 o
   2  15   3       19.71       19.41      9.28 o
   3  15   3       52.68       47.97     10.50 o
   4  15   3       14.32       -3.05     11.94 o
   5  15   3       38.93       25.09     32.14 o
   6  15   3        0.03      -12.92     12.92 o
   7  15   3        0.94       18.32     15.19 o
  -5  16   3        0.02      -11.15     11.15 o
  -4  16   3        4.05       13.43     10.37 o
  -3  16   3        0.77        1.20      8.73 o
  -2  16   3        6.55       -8.57      8.57 o
  -1  16   3        0.02       -8.39      8.39 o
   0  16   3        4.40       10.98     10.51 o
   1  16   3        7.34       18.90     10.36 o
   2  16   3       14.55        5.20     10.54 o
   3  16   3        0.96       -2.10     10.79 o
   4  16   3        1.57        2.31     11.62 o
   5  16   3       11.04      -13.45     14.12 o
  -2  17   3        5.18       -7.12     13.69 o
  -1  17   3        4.75       -1.15     14.43 o
   0  17   3        0.10      -11.77     14.00 o
   1  17   3        1.01        2.78     13.53 o
 -16   0   4        0.06       14.44     22.89 o
 -14   0   4     1376.60     1432.86     39.29 o
 -12   0   4     2253.64     2131.24     47.03 o
 -10   0   4        0.14       -4.37      6.86 o
  -8   0   4    11288.75    10951.17    174.17 o
  -6   0   4    33156.93    34357.66    558.09 o
  -4   0   4       18.39       30.21      2.80 o
  -2   0   4    53056.67    55432.49    601.98 o
   0   0   4    39930.46    42017.56    763.98 o
   2   0   4        0.90       38.10      6.27 o
   4   0   4    16561.44    16363.94    257.00 o
   6   0   4    10669.34    10654.61    173.65 o
   8   0   4     1324.29     1241.24     33.05 o
  10   0   4     1072.64     1147.21     61.55 o
  12   0   4      502.07      546.58     33.76 o
  14   0   4        4.71       28.53     26.59 o
 -17   1   4        7.16       -2.94     16.98 o
 -16   1   4       35.72       47.77     18.99 o
 -15   1   4        0.33       -0.08     14.15 o
 -14   1   4       12.55       12.52      9.93 o
 -13   1   4      381.79      328.45     14.12 o
 -12   1   4      140.49      115.88      9.54 o
 -11   1   4      297.68      266.07     10.47 o
 -10   1   4       77.38       70.95      6.46 o
  -9   1   4       56.78       47.67      4.85 o
  -8   1   4     1982.94     1940.73     24.82 o
  -7   1   4     5720.51     5929.60     63.35 o
  -6   1   4      295.31      300.34      5.95 o
  -5   1   4     4525.31     4682.55     46.41 o
  -4   1   4      330.38      311.69      6.65 o
  -3   1   4    13664.53    14931.54    139.21 o
  -2   1   4     1074.59     1130.93     10.46 o
  -1   1   4    45372.51    45187.73    387.75 o
   0   1   4     4675.12     4895.96     39.24 o
   1   1   4    16932.33    17602.49    149.37 o
   2   1   4       18.23       21.30      3.33 o
   3   1   4     8661.26     8457.20     95.78 o
   4   1   4      533.03      512.95     17.76 o
   5   1   4    27814.64    26212.09    287.99 o
   6   1   4        3.45       -4.54      4.54 o
   7   1   4     3134.30     2962.45     41.19 o
   8   1   4      199.20      187.27      9.37 o
   9   1   4     1967.69     1965.26     32.73 o
  10   1   4        0.64       -8.57      8.57 o
  11   1   4     2299.63     2301.60     55.28 o
  12   1   4        3.07        5.60     12.84 o
  13   1   4      186.01      188.66     20.19 o
  14   1   4       12.18       -4.19     20.39 o
  15   1   4       75.00      185.53     27.52 o
 -17   2   4        0.43       17.99     18.39 o
 -16   2   4        2.81      -15.98     15.98 o
 -15   2   4        8.18       -1.00     20.62 o
 -14   2   4      917.98      969.84     27.88 o
 -13   2   4        0.71        1.76      8.40 o
 -12   2   4     2094.53     2153.86     36.81 o
 -11   2   4      180.39      142.65      9.45 o
 -10   2   4      405.14      371.41     12.87 o
  -9   2   4        5.75        5.44      4.51 o
  -8   2   4    13599.26    13553.11    165.00 o
  -7   2   4       94.45      106.03      7.38 o
  -6   2   4    23825.75    23869.42    259.88 o
  -5   2   4     1567.02     1418.46     16.15 o
  -4   2   4        5.34       27.42      5.47 o
  -3   2   4     3041.61     3170.64     31.61 o
  -2   2   4    87295.88    89017.74    786.59 o
  -1   2   4     7476.65     8375.12     68.61 o
   0   2   4    38320.69    38865.96    310.43 o
   1   2   4     8985.48     9071.80     87.19 o
   2   2   4      670.22      794.79     11.82 o
   3   2   4     7080.37     7279.82     82.71 o
   4   2   4    17377.73    17566.36    244.34 o
   5   2   4      156.26      131.43      7.22 o
   6   2   4     5708.87     5682.45     75.61 o
   7   2   4      816.83      730.13     17.89 o
   8   2   4        5.51       -5.89      5.89 o
   9   2   4      508.63      513.61     19.75 o
  10   2   4     1146.17     1092.51     29.05 o
  11   2   4        2.08       -4.84     15.11 o
  12   2   4      195.57      193.56     18.85 o
  13   2   4      226.39      227.64     21.17 o
  14   2   4        0.49       -7.52     18.65 o
  15   2   4       27.37       24.29     21.49 o
 -17   3   4       85.16       96.82     22.61 o
 -16   3   4       32.80       33.58     14.81 o
 -15   3   4       33.77       27.52     12.57 o
 -14   3   4      179.35      188.41     14.12 o
 -13   3   4      125.42       95.60     11.37 o
 -12   3   4       64.77       80.28     10.18 o
 -11   3   4      541.84      480.25     25.31 o
 -10   3   4     1662.65     1643.78     28.41 o
  -9   3   4        6.20       -2.97      4.61 o
  -8   3   4     1100.80      985.16     16.89 o
  -7   3   4     3063.29     3137.10     37.81 o
  -6   3   4      298.03      313.02      7.50 o
  -5   3   4     4478.16     4556.03     42.95 o
  -4   3   4    12662.35    12934.31    141.15 o
  -3   3   4     2381.95     2553.82     30.63 o
  -2   3   4    16473.80    17122.84    172.59 o
  -1   3   4    18060.85    18725.88    187.54 o
   0   3   4       61.18       92.03      3.25 o
   1   3   4     6370.88     6475.80     67.71 o
   2   3   4     5286.75     5207.52     55.56 o
   3   3   4      424.42      326.85     12.27 o
   4   3   4      718.92      634.52     11.69 o
   5   3   4    12125.09    11914.08    166.85 o
   6   3   4       58.04       78.56      6.47 o
   7   3   4     3252.04     3146.74     42.98 o
   8   3   4      303.94      307.64     13.07 o
   9   3   4      521.98      528.46     18.71 o
  10   3   4      163.17      136.52     12.82 o
  11   3   4     1462.14     1434.99     36.24 o
  12   3   4        2.48        5.06     12.92 o
  13   3   4      292.11      359.13     25.06 o
  14   3   4        0.49      -17.55     17.55 o
  15   3   4       20.44       28.66     22.34 o
 -17   4   4        5.78        2.41     18.27 o
 -16   4   4       24.12       24.14     15.09 o
 -15   4   4        0.42       -4.74      9.78 o
 -14   4   4      589.15      585.31     22.49 o
 -13   4   4        0.91       -2.58      8.57 o
 -12   4   4      349.69      402.79     17.39 o
 -11   4   4       10.14       -6.64      7.40 o
 -10   4   4      401.55      387.29     13.60 o
  -9   4   4      492.97      494.72     12.62 o
  -8   4   4     5308.80     5194.44     62.48 o
  -7   4   4       40.92       47.48      5.12 o
  -6   4   4     3808.51     3884.23     43.29 o
  -5   4   4     1487.96     1336.61     19.16 o
  -4   4   4     8077.06     8727.67     96.91 o
  -3   4   4     1648.68     1642.71     24.04 o
  -2   4   4    15958.22    16304.59    194.96 o
  -1   4   4      871.68      932.48     13.60 o
   0   4   4     5457.50     5679.69     55.25 o
   1   4   4    11705.56    11886.95    130.37 o
   2   4   4     3720.68     3808.78     45.49 o
   3   4   4     8532.40     8686.09     90.76 o
   4   4   4     4647.14     4460.03     49.93 o
   5   4   4      211.28      181.63     10.60 o
   6   4   4     1799.77     1754.90     27.00 o
   7   4   4     3806.05     3752.11     54.48 o
   8   4   4      280.37      236.47     11.75 o
   9   4   4     1641.88     1742.51     42.45 o
  10   4   4      829.72      786.36     25.09 o
  11   4   4      112.39      123.77     14.19 o
  12   4   4       90.10       84.26     20.44 o
  13   4   4      368.75      467.35     27.71 o
  14   4   4       13.12        1.28     18.62 o
 -16   5   4      156.21      180.33     18.80 o
 -15   5   4       30.79       17.38     11.24 o
 -14   5   4      209.70      217.52     16.62 o
 -13   5   4        0.58       -8.36      8.67 o
 -12   5   4        2.59        4.05      8.21 o
 -11   5   4      730.24      605.63     19.40 o
 -10   5   4     3542.87     3559.06     57.57 o
  -9   5   4      428.91      353.94     11.41 o
  -8   5   4     1228.25     1182.85     19.66 o
  -7   5   4      250.71      223.47      8.11 o
  -6   5   4     1413.83     1376.84     19.92 o
  -5   5   4     1793.33     1853.23     24.99 o
  -4   5   4     8645.38     8438.19    119.70 o
  -3   5   4      163.00      182.79      8.07 o
  -2   5   4     6493.29     6526.09     81.42 o
  -1   5   4     8628.99     9191.71    101.73 o
   0   5   4      928.95      864.66     12.37 o
   1   5   4     3099.57     3198.97     39.20 o
   2   5   4    13023.14    12754.39    140.54 o
   3   5   4      227.66      257.23      8.21 o
   4   5   4     1441.95     1455.66     22.39 o
   5   5   4     2286.20     2169.96     36.44 o
   6   5   4      621.09      597.54     16.16 o
   7   5   4      959.55      878.81     20.83 o
   8   5   4     1030.89     1042.96     26.77 o
   9   5   4        4.47       16.27      9.68 o
  10   5   4       62.50       35.18     13.34 o
  11   5   4      349.22      363.51     19.34 o
  12   5   4       65.09       74.02     21.31 o
  13   5   4      269.51      313.96     24.44 o
  14   5   4        6.50      -20.25     20.25 o
 -16   6   4       63.94      101.44     16.52 o
 -15   6   4        0.20       10.26     10.92 o
 -14   6   4      324.12      334.91     29.03 o
 -13   6   4      107.97      108.83     11.92 o
 -12   6   4        3.42       -5.80      8.34 o
 -11   6   4        2.73       10.32      8.37 o
 -10   6   4      916.09      846.32     22.13 o
  -9   6   4      481.88      471.94     14.31 o
  -8   6   4     5758.38     5799.51     69.73 o
  -7   6   4      379.87      319.87      9.48 o
  -6   6   4      565.52      640.91     21.85 o
  -5   6   4     1845.65     1898.65     26.15 o
  -4   6   4     2989.62     2953.17     41.07 o
  -3   6   4     3063.58     3105.55     42.49 o
  -2   6   4     6898.90     6861.56     71.00 o
  -1   6   4      176.55      165.52      5.86 o
   0   6   4      779.88      703.35     13.18 o
   1   6   4     8327.46     8616.57     89.72 o
   2   6   4     1139.96     1167.38     18.15 o
   3   6   4     3854.39     4029.72     49.26 o
   4   6   4     3564.36     3561.24     57.54 o
   5   6   4      207.40      179.33      9.28 o
   6   6   4      327.35      357.09     13.23 o
   7   6   4     2170.74     2243.61     42.74 o
   8   6   4      209.17      191.47     13.30 o
   9   6   4     1173.97     1362.43     33.54 o
  10   6   4      493.63      456.96     20.60 o
  11   6   4       33.61       36.02     11.37 o
  12   6   4       22.90       37.70     13.82 o
  13   6   4      573.62      630.17     53.53 o
  14   6   4       14.43       15.58     27.12 o
 -16   7   4      112.14      158.72     22.86 o
 -15   7   4       36.84       14.85     17.28 o
 -14   7   4      209.68      223.97     16.14 o
 -13   7   4        7.21       -1.13      9.05 o
 -12   7   4       89.75       83.57     11.14 o
 -11   7   4      174.64      128.18     11.04 o
 -10   7   4     2032.28     2061.27     38.99 o
  -9   7   4      135.43      108.92      8.59 o
  -8   7   4     1560.40     1551.40     26.73 o
  -7   7   4      461.14      498.20     12.72 o
  -6   7   4     4165.62     3981.11     45.23 o
  -5   7   4     1477.56     1412.29     19.88 o
  -4   7   4     8756.11     8509.06     88.06 o
  -3   7   4      354.79      394.20      7.81 o
  -2   7   4     2330.12     2353.13     29.26 o
  -1   7   4       30.01       23.59      3.18 o
   0   7   4     2134.67     2023.24     24.92 o
   1   7   4     1200.94     1229.08     17.40 o
   2   7   4     5661.80     5452.38     95.06 o
   3   7   4      575.36      644.12     13.65 o
   4   7   4      452.15      417.17     11.97 o
   5   7   4       55.47       30.46      9.19 o
   6   7   4      139.17      131.47     10.82 o
   7   7   4     1456.76     1299.23     30.67 o
   8   7   4      457.14      416.24     18.22 o
   9   7   4      135.00      136.22     13.45 o
  10   7   4       16.50      -12.17     13.60 o
  11   7   4        9.07       -0.65     13.62 o
  12   7   4       38.51       65.62     15.20 o
  13   7   4       63.01       48.86     30.73 o
 -15   8   4        1.21       -8.00     12.28 o
 -14   8   4       35.99       48.62     14.05 o
 -13   8   4       56.98       79.88     11.82 o
 -12   8   4       26.90       30.96      9.83 o
 -11   8   4        3.68        0.81      8.19 o
 -10   8   4      425.80      429.26     16.65 o
  -9   8   4      216.43      219.48     11.67 o
  -8   8   4      455.85      456.95     13.77 o
  -7   8   4      256.25      269.19      9.92 o
  -6   8   4      418.61      415.04     10.40 o
  -5   8   4      425.98      420.82     10.48 o
  -4   8   4     2020.45     2094.07     29.47 o
  -3   8   4     1508.91     1551.29     24.07 o
  -2   8   4      546.25      583.85     11.28 o
  -1   8   4       90.69      101.05      4.54 o
   0   8   4        0.33       -3.63      3.63 o
   1   8   4     4091.94     4001.60     49.56 o
   2   8   4     2129.49     2363.30     32.51 o
   3   8   4     1826.81     1936.86     35.29 o
   4   8   4      586.00      571.53     20.88 o
   5   8   4       70.63      112.41     11.96 o
   6   8   4       12.03       20.67      9.86 o
   7   8   4     1073.77     1064.46     32.25 o
   8   8   4      306.51      344.99     28.26 o
   9   8   4      481.77      575.42     26.04 o
  10   8   4       61.60       78.27     14.18 o
  11   8   4        0.00        7.03     12.34 o
  12   8   4        0.32        0.72     17.92 o
  13   8   4      144.61      183.84     37.24 o
 -15   9   4        0.88      -11.22     19.90 o
 -14   9   4       54.87       57.38     14.24 o
 -13   9   4       40.81       23.74     11.88 o
 -12   9   4      123.19      127.82     12.72 o
 -11   9   4      120.55      103.05     12.00 o
 -10   9   4     1037.54     1059.61     26.18 o
  -9   9   4        0.22       -0.38      7.68 o
  -8   9   4      140.35      146.76      8.96 o
  -7   9   4       52.54       44.42      8.04 o
  -6   9   4     1025.79      995.82     17.34 o
  -5   9   4      138.24      148.03     11.70 o
  -4   9   4     2392.98     2279.24     37.35 o
  -3   9   4      545.69      615.61     15.52 o
  -2   9   4      945.16      896.49     15.16 o
  -1   9   4       16.39        9.65      4.16 o
   0   9   4     1459.26     1426.70     22.10 o
   1   9   4     1180.31     1165.61     21.90 o
   2   9   4     1374.60     1236.25     25.90 o
   3   9   4      678.81      689.82     38.54 o
   4   9   4        7.39        7.08      8.62 o
   5   9   4       15.26       14.57      9.52 o
   6   9   4      733.58      686.10     25.32 o
   7   9   4       77.53       42.59     12.03 o
   8   9   4      354.23      293.42     18.75 o
   9   9   4      253.79      252.05     19.04 o
  10   9   4        6.24        7.13     22.29 o
  11   9   4       22.70       36.30     17.07 o
  12   9   4      195.39      204.28     23.83 o
 -14  10   4        4.81       12.16     14.28 o
 -13  10   4       68.29       61.88     12.58 o
 -12  10   4       80.77       95.11     15.39 o
 -11  10   4       12.01       18.28      9.76 o
 -10  10   4      190.21      169.69     13.41 o
  -9  10   4       95.52       91.20     16.35 o
  -8  10   4       54.33       46.44      7.78 o
  -7  10   4      139.11      138.17      8.75 o
  -6  10   4       98.15      101.17      6.39 o
  -5  10   4       24.91       10.81      4.69 o
  -4  10   4      204.84      241.04     11.89 o
  -3  10   4      647.29      583.11     20.87 o
  -2  10   4      319.50      348.94     10.69 o
  -1  10   4      115.62      123.77      7.10 o
   0  10   4       76.45       82.78      7.79 o
   1  10   4      382.51      347.37     13.89 o
   2  10   4      151.81      198.36     19.32 o
   3  10   4     1256.77     1301.17     33.30 o
   4  10   4      524.03      557.91     22.38 o
   5  10   4       34.10       22.47     10.01 o
   6  10   4        2.68       -6.44      9.69 o
   7  10   4      182.26      171.13     15.54 o
   8  10   4        2.70      -10.05     10.05 o
   9  10   4      257.89      294.76     20.65 o
  10  10   4       42.09       39.23     14.26 o
  11  10   4        3.54        0.76     15.06 o
  12  10   4       14.55       25.27     29.49 o
 -13  11   4       27.34       14.81     13.29 o
 -12  11   4      126.96      111.32     18.59 o
 -11  11   4       27.67       13.85     10.24 o
 -10  11   4      247.87      273.51     15.96 o
  -9  11   4        2.37       -2.48      7.99 o
  -8  11   4        8.97       14.03      6.94 o
  -7  11   4        2.09       -5.77      5.77 o
  -6  11   4      474.94      465.12     13.24 o
  -5  11   4      130.23      138.47      7.73 o
  -4  11   4     1466.96     1375.31     28.25 o
  -3  11   4      353.21      357.12     21.83 o
  -2  11   4       30.84       42.07      8.85 o
  -1  11   4       51.02       48.22      7.40 o
   0  11   4      776.48      779.40     20.27 o
   1  11   4       53.09       40.00      9.95 o
   2  11   4      724.56      676.86     24.00 o
   3  11   4       45.88       28.99     10.00 o
   4  11   4        4.17       24.53     14.16 o
   5  11   4       23.55       35.08     11.12 o
   6  11   4      299.66      301.68     18.60 o
   7  11   4        5.30        1.40     14.86 o
   8  11   4       41.07       32.57     12.82 o
   9  11   4      116.35      103.84     15.82 o
  10  11   4       56.22       69.14     17.66 o
  11  11   4       21.56       13.34     16.26 o
 -12  12   4       25.48       37.32     13.45 o
 -11  12   4       18.35       17.50     10.91 o
 -10  12   4       70.00       83.42     11.20 o
  -9  12   4       38.33       23.06      8.83 o
  -8  12   4        2.68       -3.93      7.32 o
  -7  12   4      129.56      138.29     10.21 o
  -6  12   4      142.63      145.58      9.04 o
  -5  12   4        9.26       21.38      6.97 o
  -4  12   4      130.67      146.30      7.10 o
  -3  12   4      123.05      123.59     10.76 o
  -2  12   4        6.40        7.21      5.72 o
  -1  12   4      271.11      271.80     13.12 o
   0  12   4        9.28       14.58      9.65 o
   1  12   4       10.49       15.90      9.98 o
   2  12   4      318.11      342.02     20.06 o
   3  12   4      454.21      428.25     20.66 o
   4  12   4       10.05       29.07     10.56 o
   5  12   4      116.74      107.88     14.18 o
   6  12   4        8.49        6.57     15.24 o
   7  12   4       24.63       22.71     11.77 o
   8  12   4        0.07      -12.00     12.00 o
   9  12   4      123.19      129.29     19.38 o
  10  12   4        7.31       -3.63     15.83 o
 -11  13   4        1.58       16.46     16.20 o
 -10  13   4       32.22       39.27     15.58 o
  -9  13   4       12.84       11.50     13.95 o
  -8  13   4       30.23       30.72     11.35 o
  -7  13   4       74.20       74.64     10.92 o
  -6  13   4      107.36      106.38      8.80 o
  -5  13   4        0.63        4.77      5.09 o
  -4  13   4      198.91      206.48      9.23 o
  -3  13   4        0.16       -0.90      5.78 o
  -2  13   4       28.99       26.64      8.10 o
  -1  13   4        1.36       -5.36      9.35 o
   0  13   4      375.55      415.01     20.30 o
   1  13   4        3.40       -4.11      9.70 o
   2  13   4       41.06        6.37     10.06 o
   3  13   4      121.21      113.72     13.54 o
   4  13   4       19.99       42.23     12.08 o
   5  13   4       71.62       64.66     21.80 o
   6  13   4      182.05      220.81     17.75 o
   7  13   4        2.84       -5.01     12.57 o
   8  13   4        8.20        1.55     13.21 o
   9  13   4       12.54       18.59     16.20 o
  -9  14   4        7.45       22.19     13.38 o
  -8  14   4        1.03       -5.19     11.53 o
  -7  14   4      158.36      164.70     16.19 o
  -6  14   4      102.79       98.31     23.17 o
  -5  14   4        1.54      -10.51     10.51 o
  -4  14   4       39.07       38.05      6.72 o
  -3  14   4       53.54       49.46      6.95 o
  -2  14   4       21.72       21.89      8.22 o
  -1  14   4       66.31       99.82     13.19 o
   0  14   4       22.41       14.71     10.99 o
   1  14   4        1.36       -4.20     10.60 o
   2  14   4        5.35       10.65     10.67 o
   3  14   4       73.92       80.24     12.87 o
   4  14   4        1.01        2.64     10.77 o
   5  14   4       63.81       78.81     16.40 o
   6  14   4        0.83        2.00     12.76 o
   7  14   4       25.74       32.66     21.61 o
   8  14   4       11.81       -5.84     30.15 o
  -8  15   4        0.99       -5.99     12.50 o
  -7  15   4       14.26       27.12     13.73 o
  -6  15   4       52.47       52.79     12.32 o
  -5  15   4        5.45       -0.30      8.69 o
  -4  15   4       10.89       18.70      8.18 o
  -3  15   4        0.48       -4.95     10.09 o
  -2  15   4        8.38       13.91      7.80 o
  -1  15   4        0.97        0.18      8.45 o
   0  15   4       70.20       84.37     10.99 o
   1  15   4        0.05      -15.10     15.10 o
   2  15   4       12.40       -2.43     10.85 o
   3  15   4        2.48       -1.05     16.19 o
   4  15   4        0.02      -10.80     13.47 o
   5  15   4       16.65        7.78     14.06 o
   6  15   4       31.28       25.04     20.82 o
  -5  16   4        0.34        3.19     10.94 o
  -4  16   4        0.24        9.62      8.78 o
  -3  16   4       19.31       18.40      9.47 o
  -2  16   4       41.23       31.60      9.85 o
  -1  16   4       11.15       22.13     15.01 o
   0  16   4       22.07       16.07     11.06 o
   1  16   4        0.10       -9.34     10.11 o
   2  16   4        0.15      -10.67     10.67 o
   3  16   4        7.00       17.83     12.50 o
   4  16   4       10.07       12.52     14.75 o
  -2  17   4       16.52       18.27     15.99 o
  -1  17   4        0.03       -3.41     14.27 o
 -17   0   5      144.87      147.30     32.40 o
 -15   0   5       35.12        6.25     20.25 o
 -13   0   5      691.98      776.22     26.29 o
 -11   0   5     4949.13     4871.55     86.50 o
  -9   0   5      565.22      545.31     17.32 o
  -7   0   5    19193.03    19676.47    304.42 o
  -5   0   5    48837.02    48226.64    763.71 o
  -3   0   5     1900.42     1973.67     26.13 o
  -1   0   5    38932.72    39381.12    427.49 o
   1   0   5    67922.42    66764.79   1070.43 o
   3   0   5      390.88      383.94     15.47 o
   5   0   5    17212.29    16470.58    315.70 o
   7   0   5     6909.09     6561.19    114.31 o
   9   0   5      569.78      491.57     30.86 o
  11   0   5     1854.26     1945.24     62.52 o
  13   0   5      690.20      798.19     62.60 o
 -17   1   5        1.34       11.73     22.67 o
 -16   1   5        0.24      -12.41     14.25 o
 -15   1   5        6.88       -5.65     11.57 o
 -14   1   5       88.73       88.24     12.63 o
 -13   1   5      242.12      231.81     12.19 o
 -12   1   5      535.55      567.99     16.92 o
 -11   1   5       51.92       41.68      7.26 o
 -10   1   5       16.44       15.69      5.11 o
  -9   1   5      236.20      217.94      7.46 o
  -8   1   5       23.96       22.63      5.58 o
  -7   1   5      444.25      436.49      7.55 o
  -6   1   5      374.63      401.95      7.51 o
  -5   1   5        0.13       -1.62      1.62 o
  -4   1   5       73.51       86.16      4.53 o
  -3   1   5      266.54      249.16      5.63 o
  -2   1   5      914.43      971.93      9.58 o
  -1   1   5     3056.36     3041.56     25.01 o
   0   1   5     2810.19     2892.49     27.16 o
   1   1   5     3800.45     4257.30     38.99 o
   2   1   5       95.14       56.38      4.96 o
   3   1   5      962.14     1009.84     15.53 o
   4   1   5      485.01      439.07     10.61 o
   5   1   5       45.12       42.19      9.56 o
   6   1   5      108.54       76.55      5.91 o
   7   1   5       36.50       29.50      6.64 o
   8   1   5      260.02      229.53     12.10 o
   9   1   5      473.24      461.91     18.04 o
  10   1   5       23.30       25.65     11.64 o
  11   1   5       65.10       43.19     22.32 o
  12   1   5      372.83      421.86     24.90 o
  13   1   5        0.73       -2.35     14.98 o
  14   1   5       76.30       70.15     22.88 o
 -17   2   5       76.71       67.78     20.47 o
 -16   2   5        3.31        7.76     12.23 o
 -15   2   5        2.28        5.29     12.06 o
 -14   2   5        8.42        3.50      9.05 o
 -13   2   5      833.51      817.70     21.09 o
 -12   2   5       47.61       30.09      9.28 o
 -11   2   5     3040.09     3031.42     45.52 o
 -10   2   5       61.99       63.93      6.95 o
  -9   2   5       36.19       41.05      5.73 o
  -8   2   5       15.18       22.50      4.59 o
  -7   2   5    16174.56    15994.29    203.69 o
  -6   2   5      241.18      241.69      7.30 o
  -5   2   5    24576.01    25269.60    211.67 o
  -4   2   5        4.37       13.74      2.52 o
  -3   2   5      173.11      167.33      5.63 o
  -2   2   5       29.94       45.93      3.09 o
  -1   2   5    29509.05    29800.14    239.33 o
   0   2   5     1420.23     1435.59     15.57 o
   1   2   5    37989.65    37941.27    354.94 o
   2   2   5      755.04      768.48     12.20 o
   3   2   5      382.08      368.81     14.31 o
   4   2   5      126.88       88.52      8.83 o
   5   2   5    13720.91    13212.47    163.27 o
   6   2   5      246.22      192.68      9.18 o
   7   2   5    13772.18    13514.61    169.29 o
   8   2   5      919.36      838.87     23.48 o
   9   2   5      260.61      234.62     15.94 o
  10   2   5       67.49       52.60     12.65 o
  11   2   5     1243.49     1351.97     41.45 o
  12   2   5      114.42      118.55     17.63 o
  13   2   5      761.31      842.90     36.43 o
  14   2   5       27.99       23.72     20.40 o
 -17   3   5       46.13       63.59     20.78 o
 -16   3   5        8.14       13.12     12.81 o
 -15   3   5      101.35      156.75     22.75 o
 -14   3   5      152.45      161.67     13.41 o
 -13   3   5      267.04      271.73     14.55 o
 -12   3   5      306.17      345.44     14.08 o
 -11   3   5        1.51       -6.17      6.17 o
 -10   3   5       16.21       -3.28      5.47 o
  -9   3   5     2535.10     2415.20     36.08 o
  -8   3   5     1363.92     1288.80     19.61 o
  -7   3   5     4415.45     4507.71     49.69 o
  -6   3   5      676.81      615.14      9.31 o
  -5   3   5      457.49      438.26      6.68 o
  -4   3   5      664.35      842.18     11.68 o
  -3   3   5    20593.05    21984.91    218.70 o
  -2   3   5       40.82       37.25      2.80 o
  -1   3   5     1757.53     1654.67     15.37 o
   0   3   5        0.03        0.74      2.08 o
   1   3   5     2676.62     2638.91     32.77 o
   2   3   5     1107.90      975.91     14.29 o
   3   3   5    12247.39    12269.93    126.59 o
   4   3   5       10.65       -2.28      3.61 o
   5   3   5     4491.21     4503.28     61.64 o
   6   3   5      460.35      441.94     14.14 o
   7   3   5      595.39      563.23     17.71 o
   8   3   5      438.43      414.07     15.34 o
   9   3   5     1400.54     1432.68     30.29 o
  10   3   5        0.01        0.95      9.54 o
  11   3   5      293.71      279.65     28.75 o
  12   3   5      160.91      214.07     20.24 o
  13   3   5       38.22       57.06     17.25 o
  14   3   5       68.44       61.17     21.27 o
 -17   4   5       48.39       97.50     21.79 o
 -16   4   5        4.26        1.19     12.46 o
 -15   4   5        0.10       20.85     12.18 o
 -14   4   5       63.02       41.60     10.67 o
 -13   4   5      634.48      663.05     22.17 o
 -12   4   5       43.32       27.42      8.74 o
 -11   4   5     1197.65     1254.95     24.87 o
 -10   4   5      131.77      136.61      8.75 o
  -9   4   5       21.94       16.75      5.15 o
  -8   4   5      338.83      301.99      9.57 o
  -7   4   5     9454.70     9689.40    101.45 o
  -6   4   5      248.85      210.92      5.73 o
  -5   4   5     8807.86     8858.76     99.09 o
  -4   4   5     6021.19     6272.82     77.51 o
  -3   4   5     2822.36     3497.24     42.06 o
  -2   4   5      500.43      544.33     13.08 o
  -1   4   5    13464.13    13022.49    123.99 o
   0   4   5     1050.40     1061.30     19.10 o
   1   4   5    20485.36    20731.65    208.94 o
   2   4   5     1820.02     1780.75     24.72 o
   3   4   5      489.91      599.64     13.89 o
   4   4   5      267.23      246.57      8.47 o
   5   4   5     6194.79     5908.07     65.85 o
   6   4   5      235.44      188.48     11.16 o
   7   4   5     3811.48     3695.29     54.70 o
   8   4   5      902.58      844.84     21.64 o
   9   4   5       21.47       39.06     10.81 o
  10   4   5      141.58      155.37     14.87 o
  11   4   5      471.70      504.07     31.71 o
  12   4   5        0.46       -8.39     13.24 o
  13   4   5      263.87      293.54     30.32 o
  14   4   5       93.98      111.06     39.49 o
 -16   5   5       56.92       44.01     14.14 o
 -15   5   5      135.63      149.63     16.42 o
 -14   5   5      307.60      295.79     16.52 o
 -13   5   5      464.73      487.83     19.77 o
 -12   5   5       14.76        2.19      8.18 o
 -11   5   5       61.73       54.05      8.85 o
 -10   5   5       56.39       25.00      7.65 o
  -9   5   5     1857.78     1815.87     27.36 o
  -8   5   5       12.05       -4.55      4.55 o
  -7   5   5     7556.19     7281.18     84.11 o
  -6   5   5      197.84      180.78      5.61 o
  -5   5   5      664.02      648.06     11.92 o
  -4   5   5      562.76      601.24     13.68 o
  -3   5   5    19086.08    19684.92    235.73 o
  -2   5   5     1488.71     1449.26     19.86 o
  -1   5   5    12974.05    13426.37    136.66 o
   0   5   5      479.08      519.56      8.42 o
   1   5   5      402.59      397.60     10.63 o
   2   5   5      523.09      510.33     11.44 o
   3   5   5     6679.72     6477.32     75.57 o
   4   5   5     1366.12     1437.76     22.96 o
   5   5   5     2866.91     2843.92     42.89 o
   6   5   5       24.79       15.42      6.95 o
   7   5   5      328.80      340.17     18.54 o
   8   5   5      419.43      342.32     16.38 o
   9   5   5     1538.74     1579.03     36.68 o
  10   5   5      110.95       90.16     12.77 o
  11   5   5      147.23      162.70     18.28 o
  12   5   5       27.39       44.67     25.12 o
  13   5   5       28.93       97.81     34.16 o
  14   5   5       47.03       65.50     32.58 o
 -16   6   5       80.94      100.98     16.85 o
 -15   6   5       49.05       69.97     14.51 o
 -14   6   5       67.90       48.14     11.27 o
 -13   6   5       99.57      103.97     12.07 o
 -12   6   5       49.19       25.41      9.06 o
 -11   6   5      170.14      185.07     11.96 o
 -10   6   5      151.18      158.50     10.52 o
  -9   6   5      177.07      177.03      9.21 o
  -8   6   5     1607.71     1554.53     23.86 o
  -7   6   5      352.42      356.18      9.51 o
  -6   6   5       29.38       39.73      5.80 o
  -5   6   5     1203.13     1265.17     20.81 o
  -4   6   5      140.48      135.27      8.19 o
  -3   6   5       30.04       28.55      7.68 o
  -2   6   5        0.06       10.09      3.32 o
  -1   6   5     4574.16     4518.20     49.03 o
   0   6   5      198.77      199.70      6.75 o
   1   6   5     4660.75     4664.82     51.41 o
   2   6   5      370.03      392.60     10.50 o
   3   6   5        0.09       -2.24      4.30 o
   4   6   5      677.36      774.87     16.04 o
   5   6   5     1482.29     1471.93     26.97 o
   6   6   5        0.36       -5.85      5.85 o
   7   6   5     1334.71     1209.00     29.67 o
   8   6   5      966.02     1008.83     27.88 o
   9   6   5       17.01        6.11     10.05 o
  10   6   5      236.84      292.55     17.47 o
  11   6   5       95.00       74.54     14.67 o
  12   6   5        0.64       -7.03     17.64 o
  13   6   5      123.21      101.16     33.63 o
 -16   7   5       60.71       51.08     16.76 o
 -15   7   5      148.70      198.02     17.90 o
 -14   7   5       38.76       23.83     10.73 o
 -13   7   5       27.51       30.35      9.64 o
 -12   7   5        1.24        1.21      8.41 o
 -11   7   5      217.99      224.99     13.94 o
 -10   7   5      447.58      409.98     26.83 o
  -9   7   5     2619.28     2613.39     46.98 o
  -8   7   5     1583.33     1489.05     25.69 o
  -7   7   5      738.76      771.08     15.50 o
  -6   7   5      302.96      327.02     10.74 o
  -5   7   5      482.33      441.42     13.93 o
  -4   7   5     1328.38     1355.20     32.50 o
  -3   7   5    10250.28    10263.57    111.08 o
  -2   7   5     1911.05     2013.10     27.09 o
  -1   7   5     3872.67     3930.84     43.73 o
   0   7   5      295.05      341.50      8.67 o
   1   7   5     2293.02     2092.32     29.09 o
   2   7   5     1131.73     1150.19     19.46 o
   3   7   5     7577.47     7703.11     90.18 o
   4   7   5     1815.78     1921.29     31.88 o
   5   7   5     1303.69     1393.33     30.71 o
   6   7   5       84.47       86.63     10.56 o
   7   7   5     1301.98     1247.88     30.67 o
   8   7   5       42.39       53.01     12.64 o
   9   7   5     1312.49     1263.71     37.91 o
  10   7   5      300.54      290.34     20.81 o
  11   7   5      113.26      118.78     16.38 o
  12   7   5       14.03       60.13     28.35 o
  13   7   5       32.06       58.99     30.81 o
 -15   8   5        7.81       31.67     13.23 o
 -14   8   5       47.40       45.98     12.45 o
 -13   8   5      166.48      192.39     14.35 o
 -12   8   5       18.77       21.15      9.20 o
 -11   8   5       15.64       17.07      8.65 o
 -10   8   5      336.73      344.02     14.87 o
  -9   8   5      126.30      127.42      9.57 o
  -8   8   5      486.00      479.61     13.61 o
  -7   8   5      224.61      256.50      9.17 o
  -6   8   5        1.19       -4.69      5.17 o
  -5   8   5       23.56       38.57      7.78 o
  -4   8   5      278.03      291.72     17.45 o
  -3   8   5      526.52      556.52     11.35 o
  -2   8   5       84.49       68.11      5.31 o
  -1   8   5      139.57      153.24      6.47 o
   0   8   5       24.70       22.26      4.77 o
   1   8   5      558.37      616.71     13.71 o
   2   8   5      685.34      592.49     15.01 o
   3   8   5        0.80        2.92      6.91 o
   4   8   5      582.88      681.21     23.31 o
   5   8   5       29.21        9.22      9.30 o
   6   8   5       77.40       82.56     12.29 o
   7   8   5       87.90       59.74     12.17 o
   8   8   5       55.50       68.73     13.36 o
   9   8   5       10.72       13.33     11.73 o
  10   8   5      137.02      149.31     16.94 o
  11   8   5       85.74       94.61     22.23 o
  12   8   5       10.05      -12.33     26.41 o
 -15   9   5       61.89       30.08     21.17 o
 -14   9   5       41.66       25.86     11.98 o
 -13   9   5      134.21      147.64     13.60 o
 -12   9   5        0.26        4.25      8.94 o
 -11   9   5       33.74       24.47      8.86 o
 -10   9   5      172.46      146.00     10.83 o
  -9   9   5      680.78      683.38     19.15 o
  -8   9   5      704.24      698.43     16.86 o
  -7   9   5      782.09      792.65     22.99 o
  -6   9   5        2.09       -5.36      5.36 o
  -5   9   5      268.15      241.44      9.23 o
  -4   9   5      662.03      656.72     15.67 o
  -3   9   5     3414.53     3214.03     44.92 o
  -2   9   5     1095.91     1195.40     21.16 o
  -1   9   5      661.42      640.12     14.71 o
   0   9   5      552.09      593.08     14.58 o
   1   9   5      565.40      542.95     16.11 o
   2   9   5        3.97        4.02      6.52 o
   3   9   5     2337.59     2251.51     48.22 o
   4   9   5      661.72      704.41     24.80 o
   5   9   5      229.51      219.34     15.32 o
   6   9   5      326.26      369.61     28.86 o
   7   9   5      431.49      379.82     24.29 o
   8   9   5       95.25       81.29     14.14 o
   9   9   5      451.45      481.18     25.32 o
  10   9   5      219.26      180.66     18.14 o
  11   9   5        3.31        5.49     15.00 o
  12   9   5      150.52      140.08     34.25 o
 -14  10   5       17.62       25.61     18.18 o
 -13  10   5       35.51       33.01     11.54 o
 -12  10   5       46.33       24.40     10.64 o
 -11  10   5       20.30       11.02      9.15 o
 -10  10   5      308.49      350.67     17.05 o
  -9  10   5      224.36      240.98     12.18 o
  -8  10   5       11.12       20.96      6.25 o
  -7  10   5        8.33        1.75      4.97 o
  -6  10   5      196.13      204.63     10.03 o
  -5  10   5      171.89      165.44     10.37 o
  -4  10   5      193.43      197.90      9.82 o
  -3  10   5      704.86      664.38     13.92 o
  -2  10   5       14.55       19.06      5.92 o
  -1  10   5        5.50       17.71      7.85 o
   0  10   5      458.72      530.74     16.05 o
   1  10   5        0.21       -6.29      6.29 o
   2  10   5      167.02      186.83     14.75 o
   3  10   5       18.59       18.15      9.78 o
   4  10   5        1.21       -1.21      9.59 o
   5  10   5       11.30       -2.69      9.78 o
   6  10   5      211.92      235.17     17.15 o
   7  10   5        0.44       -1.71     14.72 o
   8  10   5        0.29        9.06     11.66 o
   9  10   5        8.44      -11.52     11.52 o
  10  10   5       57.24       41.57     18.84 o
  11  10   5        9.77       11.00     16.56 o
 -13  11   5       32.88       39.91     13.96 o
 -12  11   5       36.62       26.69     14.84 o
 -11  11   5        8.77        3.54      9.10 o
 -10  11   5       90.45      102.94     11.34 o
  -9  11   5      295.38      296.53     17.66 o
  -8  11   5       58.89       58.54      8.40 o
  -7  11   5       66.76       70.86      6.97 o
  -6  11   5       57.17       46.89      5.62 o
  -5  11   5      339.13      326.54     18.10 o
  -4  11   5       67.19       77.98      7.62 o
  -3  11   5      501.92      477.19     12.66 o
  -2  11   5       41.41       67.03      7.80 o
  -1  11   5      258.96      216.58     11.21 o
   0  11   5       46.66       62.96      8.19 o
   1  11   5      250.13      227.28     15.04 o
   2  11   5       20.19       21.22     10.21 o
   3  11   5      520.59      488.19     21.83 o
   4  11   5      457.31      508.00     22.99 o
   5  11   5       36.38       42.14     11.99 o
   6  11   5      114.59      134.75     15.08 o
   7  11   5      138.06      135.52     16.11 o
   8  11   5        5.15      -11.72     11.72 o
   9  11   5      132.17      113.58     19.76 o
  10  11   5       83.32      114.63     20.44 o
 -12  12   5       69.80       58.02     19.19 o
 -11  12   5       18.81        9.57     12.17 o
 -10  12   5      101.26      109.59     16.11 o
  -9  12   5       31.43       26.59     10.98 o
  -8  12   5        6.04       14.99      9.84 o
  -7  12   5       15.54       31.09      8.88 o
  -6  12   5      251.02      254.18     17.69 o
  -5  12   5       61.26       59.85      5.36 o
  -4  12   5      283.06      310.35     10.64 o
  -3  12   5       25.33       34.79      5.93 o
  -2  12   5       18.15       12.23      9.12 o
  -1  12   5        9.33        8.88      7.25 o
   0  12   5      386.22      445.71     21.01 o
   1  12   5      127.24      124.69     18.84 o
   2  12   5        4.87       -9.49      9.49 o
   3  12   5      103.27       76.99     18.54 o
   4  12   5       32.64       47.97     12.13 o
   5  12   5       49.79       22.73     12.04 o
   6  12   5      130.30      140.36     15.78 o
   7  12   5        2.04       -6.45     26.89 o
   8  12   5       18.53       -9.31     14.88 o
   9  12   5       15.95        8.31     15.04 o
  10  12   5       37.47       42.35     25.97 o
 -11  13   5       12.61       20.78     14.17 o
 -10  13   5       24.63       33.46     13.21 o
  -9  13   5       78.58       88.16     15.06 o
  -8  13   5        0.14       -3.92      9.15 o
  -7  13   5      104.98      107.72     12.73 o
  -6  13   5        3.77        1.49      5.73 o
  -5  13   5       32.15       26.49      5.81 o
  -4  13   5       70.60       79.51      8.05 o
  -3  13   5      141.93      115.90      9.75 o
  -2  13   5        0.08       -4.92      9.84 o
  -1  13   5       12.62        9.07     11.52 o
   0  13   5       39.73       67.07     12.22 o
   1  13   5       17.19       29.80     11.28 o
   2  13   5        0.50       -8.08     10.44 o
   3  13   5      138.48      126.29     14.73 o
   4  13   5        7.27        1.00     11.42 o
   5  13   5       14.03       -0.51     11.49 o
   6  13   5        1.63       18.04     11.96 o
   7  13   5        1.29       -2.49     13.75 o
   8  13   5        0.62      -14.18     14.18 o
  -9  14   5       25.42        8.36     12.33 o
  -8  14   5       25.90       11.62     11.62 o
  -7  14   5        8.59        9.20      9.95 o
  -6  14   5       23.17       28.62      8.56 o
  -5  14   5       43.25       33.37      8.08 o
  -4  14   5       45.49       46.66      8.40 o
  -3  14   5        5.75        6.18      7.88 o
  -2  14   5       17.64       24.08     11.52 o
  -1  14   5       39.39       46.17     12.23 o
   0  14   5       46.22       48.26     12.45 o
   1  14   5       13.57       -4.93     13.59 o
   2  14   5       15.04        9.26     11.02 o
   3  14   5        2.82       -3.99     11.41 o
   4  14   5        1.94      -10.54     10.54 o
   5  14   5       35.48       28.15     14.64 o
   6  14   5       21.82       14.85     14.19 o
   7  14   5        7.49       23.22     22.05 o
  -8  15   5       10.97       16.64     12.59 o
  -7  15   5        1.77       13.03     12.33 o
  -6  15   5       16.42       24.48     11.97 o
  -5  15   5       14.81       -0.87      7.73 o
  -4  15   5        0.83       -7.25      7.25 o
  -3  15   5       35.46       40.20      8.65 o
  -2  15   5        1.46        4.16      8.42 o
  -1  15   5       13.99        9.29     11.29 o
   0  15   5        0.47        2.45     11.39 o
   1  15   5        5.54      -10.86     10.86 o
   2  15   5       14.97       15.50     13.12 o
   3  15   5       55.15       49.29     34.38 o
   4  15   5        1.50       17.33     14.45 o
   5  15   5        7.22       -0.90     14.83 o
   6  15   5        8.76        7.13     22.98 o
  -5  16   5       43.96       25.71     13.73 o
  -4  16   5       12.69       12.93     11.27 o
  -3  16   5        4.06       14.37      8.79 o
  -2  16   5        2.42       -8.70      8.70 o
  -1  16   5        1.31       -9.78      9.78 o
   0  16   5       23.20       27.81     11.76 o
   1  16   5        0.07        3.17     12.22 o
   2  16   5       11.45       -9.35     14.78 o
   3  16   5        8.53       16.22     30.33 o
 -16   0   6       84.93       57.14     25.27 o
 -14   0   6      139.78      116.13     16.89 o
 -12   0   6     1140.67     1129.77     30.30 o
 -10   0   6     4435.72     4190.54     73.87 o
  -8   0   6      375.22      336.06     12.89 o
  -6   0   6     7759.63     7768.06    107.25 o
  -4   0   6    35440.18    35642.02    418.97 o
  -2   0   6     6251.09     6259.69     70.31 o
   0   0   6    16844.09    16580.53    199.13 o
   2   0   6    44340.93    44077.41    754.04 o
   4   0   6     2011.40     1962.35     43.31 o
   6   0   6     9163.07     8871.63    148.93 o
   8   0   6    12620.51    12153.21    423.42 o
  10   0   6      455.36      431.11     28.85 o
  12   0   6      473.13      646.01     53.89 o
  14   0   6      399.76      544.39     54.41 o
 -17   1   6      187.75      260.37     32.22 o
 -16   1   6        0.04       11.46     16.50 o
 -15   1   6       89.97      136.91     15.89 o
 -14   1   6       27.48       12.97      9.22 o
 -13   1   6      395.20      403.32     15.04 o
 -12   1   6        6.40        3.18      6.45 o
 -11   1   6     2808.87     2893.20     43.46 o
 -10   1   6       98.20      107.59      8.25 o
  -9   1   6     2051.29     2075.65     30.17 o
  -8   1   6      839.89      770.41     12.55 o
  -7   1   6     2292.04     2429.30     38.90 o
  -6   1   6      382.10      377.12      8.99 o
  -5   1   6    13684.02    14028.55    125.52 o
  -4   1   6       10.11       11.27      2.21 o
  -3   1   6     9377.39     9872.94     79.83 o
  -2   1   6     2028.08     2104.24     19.91 o
  -1   1   6     1538.09     1563.86     15.09 o
   0   1   6     2075.61     2055.72     20.54 o
   1   1   6    22214.25    23113.67    218.03 o
   2   1   6      779.28      983.56     19.44 o
   3   1   6     3657.74     3785.04     47.57 o
   4   1   6     1891.32     1874.17     33.73 o
   5   1   6      743.78      672.78     14.99 o
   6   1   6     1429.81     1403.77     36.26 o
   7   1   6      165.06      200.10     10.64 o
   8   1   6        7.23       -2.94     19.84 o
   9   1   6      122.35      120.92     13.96 o
  10   1   6      144.78      152.31     17.62 o
  11   1   6       12.60        4.34     12.38 o
  12   1   6        3.05        7.05     16.10 o
  13   1   6        6.45      -13.42     13.42 o
  14   1   6       18.03       39.19     22.96 o
 -17   2   6        4.65      -12.76     27.03 o
 -16   2   6      134.60      121.69     16.11 o
 -15   2   6        8.75       13.51     12.11 o
 -14   2   6       81.93       42.85     11.96 o
 -13   2   6      339.78      346.17     14.25 o
 -12   2   6      262.94      253.84     11.66 o
 -11   2   6      150.03      134.26      8.79 o
 -10   2   6     1436.86     1391.14     24.61 o
  -9   2   6        5.14        3.64      4.08 o
  -8   2   6     2310.66     2205.42     39.62 o
  -7   2   6     1933.24     1860.24     21.69 o
  -6   2   6     5524.38     5708.75     56.25 o
  -5   2   6     2390.02     2427.03     24.18 o
  -4   2   6    18512.51    19302.58    179.95 o
  -3   2   6       48.44       71.14      2.65 o
  -2   2   6     1912.66     2040.71     18.61 o
  -1   2   6     2795.97     2880.95     25.57 o
   0   2   6    20743.07    21051.22    211.90 o
   1   2   6     2904.88     3117.99     35.48 o
   2   2   6    27426.30    27123.66    272.75 o
   3   2   6       10.96       19.68      3.47 o
   4   2   6     1476.41     1550.34     30.72 o
   5   2   6     1361.95     1293.33     34.46 o
   6   2   6     7833.44     7511.01     89.69 o
   7   2   6      184.70      157.41     11.76 o
   8   2   6     5768.82     5505.66     90.56 o
   9   2   6       66.16       34.33      8.49 o
  10   2   6      180.98      186.87     15.92 o
  11   2   6        0.30       -5.20     12.43 o
  12   2   6      538.05      652.80     51.82 o
  13   2   6        1.08       -1.61     17.06 o
  14   2   6      373.29      491.09     62.56 o
 -17   3   6      157.08      204.63     24.91 o
 -16   3   6        0.70       16.73     17.87 o
 -15   3   6       39.17       45.65     14.56 o
 -14   3   6       40.55       26.56     11.09 o
 -13   3   6      212.04      200.37     13.11 o
 -12   3   6      116.78      128.35      9.45 o
 -11   3   6     2975.15     3000.87     44.92 o
 -10   3   6        1.95       -1.26      5.63 o
  -9   3   6     1769.82     1793.84     26.25 o
  -8   3   6     1635.41     1546.24     22.24 o
  -7   3   6     1078.13     1017.24     14.70 o
  -6   3   6     1715.08     1661.20     16.94 o
  -5   3   6     8798.42     8933.62     80.83 o
  -4   3   6     2553.68     2871.16     29.76 o
  -3   3   6       79.31      142.14      6.18 o
  -2   3   6     5473.94     5441.43     50.47 o
  -1   3   6     3221.23     3262.66     30.28 o
   0   3   6     7672.86     7905.31     83.20 o
   1   3   6     6645.94     6693.43     71.23 o
   2   3   6     2319.35     2439.01     29.55 o
   3   3   6     1150.46     1224.52     26.03 o
   4   3   6     8163.09     7998.51     86.20 o
   5   3   6      132.73      116.62      7.07 o
   6   3   6     1196.73     1200.34     25.09 o
   7   3   6      943.95      917.44     22.03 o
   8   3   6      498.90      485.59     18.47 o
   9   3   6      131.15      124.78     10.80 o
  10   3   6     1549.40     1690.88     47.00 o
  11   3   6       78.62       57.72     14.57 o
  12   3   6      102.47      146.77     25.28 o
  13   3   6       14.13      -16.54     16.54 o
  14   3   6       20.99       13.95     44.86 o
 -17   4   6       36.01       41.20     15.17 o
 -16   4   6       44.67       34.16     13.69 o
 -15   4   6       25.46       48.02     12.67 o
 -14   4   6       20.10        0.63     10.45 o
 -13   4   6      617.98      622.59     20.55 o
 -12   4   6      109.76       99.86     10.32 o
 -11   4   6      256.08      228.58     10.65 o
 -10   4   6     3012.56     2876.09     42.64 o
  -9   4   6       29.92       34.27      5.54 o
  -8   4   6      603.99      607.26     13.13 o
  -7   4   6     3788.43     3749.83     39.39 o
  -6   4   6     1262.10     1307.65     15.05 o
  -5   4   6     5303.23     5477.65     62.11 o
  -4   4   6    24365.77    25597.18    254.40 o
  -3   4   6     5368.28     5513.40     62.95 o
  -2   4   6      702.11      686.79     11.31 o
  -1   4   6     4708.62     4755.68     45.15 o
   0   4   6     5955.18     5911.13     63.05 o
   1   4   6     1299.24     1266.96     21.85 o
   2   4   6    10529.05    10454.27    117.41 o
   3   4   6       29.08       13.54      4.95 o
   4   4   6      994.70     1022.01     17.34 o
   5   4   6      690.38      659.76     17.06 o
   6   4   6     1743.92     1624.95     30.15 o
   7   4   6      308.86      273.64     12.67 o
   8   4   6     2527.44     2550.37     43.78 o
   9   4   6        3.96        2.39      8.75 o
  10   4   6      254.91      239.42     20.40 o
  11   4   6       18.56       11.91     13.24 o
  12   4   6      128.31      181.13     21.08 o
  13   4   6        5.39        7.26     20.21 o
 -17   5   6       65.52       87.34     18.95 o
 -16   5   6        0.71       11.78     12.86 o
 -15   5   6        8.59       35.16     12.92 o
 -14   5   6       31.07       13.69      9.54 o
 -13   5   6      196.75      167.83     12.84 o
 -12   5   6      204.49      231.86     12.95 o
 -11   5   6     1006.25     1047.10     24.67 o
 -10   5   6       69.22       43.91      6.88 o
  -9   5   6       74.07      132.70      8.03 o
  -8   5   6     4456.24     4384.66     53.88 o
  -7   5   6     6666.07     6532.26     61.85 o
  -6   5   6     2475.56     2561.62     33.35 o
  -5   5   6     5175.92     5259.16     66.93 o
  -4   5   6       13.76       26.22      4.50 o
  -3   5   6      413.53      434.32      8.72 o
  -2   5   6     9179.69     9131.99    102.03 o
  -1   5   6     3930.64     3993.88     44.01 o
   0   5   6     4177.64     4216.05     43.14 o
   1   5   6     5131.95     5051.24     55.49 o
   2   5   6     1173.11     1064.14     18.03 o
   3   5   6        2.03       -1.42      4.44 o
   4   5   6     9212.85     9457.27    124.36 o
   5   5   6     1603.59     1514.88     28.11 o
   6   5   6     1522.02     1648.18     30.74 o
   7   5   6      857.99      800.06     21.01 o
   8   5   6      285.99      289.66     16.20 o
   9   5   6        2.52        6.19     11.54 o
  10   5   6      870.51      966.48     30.25 o
  11   5   6      130.16       83.10     16.69 o
  12   5   6      154.56      200.78     26.80 o
  13   5   6       52.90       55.91     30.20 o
 -16   6   6        8.82        1.76     12.30 o
 -15   6   6      115.26      155.49     16.32 o
 -14   6   6      119.70      114.60     14.45 o
 -13   6   6      754.22      803.20     24.06 o
 -12   6   6       42.86       55.96      9.42 o
 -11   6   6      170.76      178.45     13.39 o
 -10   6   6      228.71      210.43     12.48 o
  -9   6   6      810.20      760.44     18.87 o
  -8   6   6      106.24       85.63      7.99 o
  -7   6   6     2022.94     1916.02     22.75 o
  -6   6   6     1088.47     1099.33     18.00 o
  -5   6   6      674.87      652.61     16.97 o
  -4   6   6      313.58      339.78     15.81 o
  -3   6   6      745.52      651.75     13.01 o
  -2   6   6       56.94       76.32      4.53 o
  -1   6   6     2883.55     2740.43     32.03 o
   0   6   6     1344.43     1331.28     18.52 o
   1   6   6       64.67       66.44      5.11 o
   2   6   6      303.46      250.76      8.50 o
   3   6   6      277.77      254.33      9.43 o
   4   6   6       45.05       41.34      8.22 o
   5   6   6      437.02      387.00     14.64 o
   6   6   6      451.41      389.33     15.03 o
   7   6   6       44.28       10.00     13.36 o
   8   6   6      354.60      331.30     25.94 o
   9   6   6       12.70       -7.67      9.48 o
  10   6   6       60.71       37.40     13.45 o
  11   6   6        7.11      -11.73     35.52 o
  12   6   6       21.04      -22.01     22.01 o
  13   6   6        0.05       30.90     28.26 o
 -16   7   6       10.46       23.34     13.70 o
 -15   7   6        9.14       -1.91     11.37 o
 -14   7   6        0.55       -3.76     10.48 o
 -13   7   6      560.97      547.13     20.32 o
 -12   7   6      414.08      462.17     23.09 o
 -11   7   6      324.26      337.90     15.16 o
 -10   7   6       33.99       43.64      8.83 o
  -9   7   6      220.78      193.39     10.27 o
  -8   7   6      571.79      564.12     14.01 o
  -7   7   6     1294.53     1328.18     23.50 o
  -6   7   6     1729.48     1762.24     38.82 o
  -5   7   6     1520.95     1562.34     43.21 o
  -4   7   6       42.39       37.24      5.23 o
  -3   7   6      215.16      226.38      8.91 o
  -2   7   6     4635.14     4639.12     55.53 o
  -1   7   6     5802.09     6042.39     65.09 o
   0   7   6     3512.68     3744.48     43.00 o
   1   7   6     1811.22     1794.28     26.51 o
   2   7   6      684.06      633.23     17.71 o
   3   7   6       41.99       40.87      6.71 o
   4   7   6     4549.70     4528.19     70.97 o
   5   7   6      636.15      690.25     24.64 o
   6   7   6     1412.65     1594.32     40.81 o
   7   7   6      566.15      524.36     24.24 o
   8   7   6      153.33      181.45     16.52 o
   9   7   6       19.90        5.65     11.47 o
  10   7   6      732.12      820.70     33.01 o
  11   7   6      117.33       63.01     31.78 o
  12   7   6      101.53      155.66     36.45 o
 -15   8   6      114.15      114.92     15.84 o
 -14   8   6        0.04        5.29      9.95 o
 -13   8   6      337.23      367.94     17.48 o
 -12   8   6        2.66        4.07      8.51 o
 -11   8   6       12.60        2.18      7.95 o
 -10   8   6       68.21       76.64      8.77 o
  -9   8   6      688.57      663.58     21.75 o
  -8   8   6       24.43       13.38      6.37 o
  -7   8   6     1312.11     1292.19     23.81 o
  -6   8   6        0.01       -4.53      4.53 o
  -5   8   6        4.48       -2.68      7.61 o
  -4   8   6      129.38      157.13     14.57 o
  -3   8   6     1778.77     1673.07     26.23 o
  -2   8   6      113.48      110.28      7.01 o
  -1   8   6      886.00      788.68     16.14 o
   0   8   6        8.29        8.19      5.06 o
   1   8   6      207.97      227.77      9.93 o
   2   8   6     1148.36     1033.17     23.90 o
   3   8   6       96.58       61.95      8.86 o
   4   8   6      153.97      115.38     22.67 o
   5   8   6      409.93      326.53     18.44 o
   6   8   6       18.01       34.31     11.57 o
   7   8   6        0.13       -9.90     10.48 o
   8   8   6       21.71        9.56     11.53 o
   9   8   6       22.83        5.92     12.62 o
  10   8   6       39.19       -2.33     12.51 o
  11   8   6       40.47       73.69     28.88 o
  12   8   6       18.00      -25.00     25.00 o
 -15   9   6       45.36       50.66     22.05 o
 -14   9   6        0.03        2.51      9.63 o
 -13   9   6      190.84      202.65     14.35 o
 -12   9   6       31.57       38.89      9.46 o
 -11   9   6       15.07       13.92      8.25 o
 -10   9   6       39.33       41.98      8.15 o
  -9   9   6      622.73      576.14     17.02 o
  -8   9   6      412.97      404.72     12.42 o
  -7   9   6      741.35      750.23     17.74 o
  -6   9   6     1033.95      981.55     24.68 o
  -5   9   6      320.40      329.42     17.50 o
  -4   9   6       24.37        7.74      7.46 o
  -3   9   6      380.86      398.54     15.30 o
  -2   9   6     1535.37     1490.63     25.18 o
  -1   9   6     1261.01     1439.39     24.78 o
   0   9   6      612.39      623.69     15.60 o
   1   9   6       27.83       40.63      7.42 o
   2   9   6      171.08      128.29     12.22 o
   3   9   6      204.91      213.52     15.06 o
   4   9   6     1045.64      982.60     30.17 o
   5   9   6      666.23      696.12     26.78 o
   6   9   6      580.03      593.98     25.49 o
   7   9   6      165.01      153.75     15.92 o
   8   9   6       23.66       18.18     12.75 o
   9   9   6        1.10        2.16     12.07 o
  10   9   6      230.15      259.86     34.95 o
  11   9   6       54.82       57.49     30.11 o
 -14  10   6        6.16      -12.68     12.68 o
 -13  10   6      112.13      120.62     13.84 o
 -12  10   6        0.14       -8.91      8.91 o
 -11  10   6       17.54       23.95      8.98 o
 -10  10   6       15.03        9.76      7.46 o
  -9  10   6      721.86      732.83     19.63 o
  -8  10   6        4.44        1.71      8.95 o
  -7  10   6      730.18      724.01     22.94 o
  -6  10   6        0.08       -1.88      8.62 o
  -5  10   6      146.77      147.52     13.04 o
  -4  10   6      107.51      117.47      7.45 o
  -3  10   6     2062.92     1915.99     34.20 o
  -2  10   6      124.05      100.04      7.72 o
  -1  10   6      660.92      652.39     17.87 o
   0  10   6      189.39      200.96     11.21 o
   1  10   6      124.33      162.15     12.80 o
   2  10   6       99.97      116.44     12.91 o
   3  10   6      594.19      583.94     23.50 o
   4  10   6       28.97       -3.93     11.72 o
   5  10   6       20.36       13.75     10.88 o
   6  10   6      158.84      144.59     15.38 o
   7  10   6       83.20       80.36     14.45 o
   8  10   6        1.10        5.57     12.65 o
   9  10   6       70.95       78.32     15.23 o
  10  10   6       32.04       27.31     16.22 o
  11  10   6        1.97      -13.91     25.18 o
 -13  11   6       37.42       53.49     13.75 o
 -12  11   6       36.28       46.77     10.53 o
 -11  11   6        9.62        9.02     13.23 o
 -10  11   6        1.12        3.95      9.99 o
  -9  11   6      432.16      418.02     21.84 o
  -8  11   6       20.60       19.62      8.38 o
  -7  11   6       91.13      115.88      8.48 o
  -6  11   6      110.18      124.02     14.06 o
  -5  11   6        2.77        8.81      5.27 o
  -4  11   6       27.70       37.31     10.03 o
  -3  11   6      391.41      367.93     12.95 o
  -2  11   6      245.41      226.08     11.19 o
  -1  11   6      331.76      399.95     15.07 o
   0  11   6      194.34      188.62     11.11 o
   1  11   6        1.07       11.59     10.02 o
   2  11   6       46.48       29.47     10.77 o
   3  11   6       92.69       98.10     13.40 o
   4  11   6      552.70      547.90     24.55 o
   5  11   6      141.23      150.61     15.69 o
   6  11   6      125.05      139.22     23.41 o
   7  11   6       33.89       64.69     14.17 o
   8  11   6        7.43       14.08     12.93 o
   9  11   6       22.76       10.79     16.18 o
  10  11   6      185.41      231.63     25.40 o
 -12  12   6        0.92        2.38     14.09 o
 -11  12   6       16.96       -0.97     11.40 o
 -10  12   6       10.48       12.10     12.68 o
  -9  12   6      183.41      201.24     29.32 o
  -8  12   6        0.98       -2.97      8.12 o
  -7  12   6       21.41       10.99     11.82 o
  -6  12   6        1.55        5.12      6.00 o
  -5  12   6       33.28       37.14      7.83 o
  -4  12   6        2.11        7.58      5.78 o
  -3  12   6      264.27      273.52     12.33 o
  -2  12   6        5.23        4.24      6.70 o
  -1  12   6       69.35       81.31     19.23 o
   0  12   6      126.77      128.41     14.01 o
   1  12   6       49.15       72.47     12.52 o
   2  12   6        0.70       -6.29     10.08 o
   3  12   6      727.81      735.72     28.27 o
   4  12   6       27.57       25.22     12.01 o
   5  12   6       18.00        1.03     11.67 o
   6  12   6      116.79      108.70     15.72 o
   7  12   6       58.73       68.34     20.37 o
   8  12   6       13.26        4.17     15.21 o
   9  12   6       20.25      -12.57     15.68 o
 -11  13   6       21.81       23.33     13.91 o
 -10  13   6        4.87       -1.76     11.18 o
  -9  13   6       74.56      101.27     29.63 o
  -8  13   6       23.03       18.11      9.67 o
  -7  13   6       51.82       72.85     10.67 o
  -6  13   6       35.37       26.04      5.63 o
  -5  13   6       37.40       37.58      5.72 o
  -4  13   6        0.79        2.69      6.45 o
  -3  13   6       23.43       20.13      7.48 o
  -2  13   6       53.82       40.47     11.79 o
  -1  13   6       53.20       69.01     12.56 o
   0  13   6      227.52      204.99     20.13 o
   1  13   6       78.65       29.04     11.89 o
   2  13   6        9.89       -1.64     10.76 o
   3  13   6       16.52       19.11     13.61 o
   4  13   6       60.08       51.41     13.54 o
   5  13   6        0.06      -11.43     11.43 o
   6  13   6       58.38       54.23     22.71 o
   7  13   6       30.90       68.61     25.44 o
   8  13   6        7.18       -4.30     15.69 o
  -9  14   6       37.44       36.19     12.85 o
  -8  14   6        1.17        5.90     10.39 o
  -7  14   6       37.99       37.76     18.89 o
  -6  14   6        1.00       -1.49      8.14 o
  -5  14   6       51.79       51.67      8.38 o
  -4  14   6        0.69        3.44      7.26 o
  -3  14   6      109.77      117.74     14.65 o
  -2  14   6        0.03       -5.04     10.61 o
  -1  14   6       43.23       28.72     11.89 o
   0  14   6       15.45       -2.63     11.05 o
   1  14   6       80.98       99.02     14.45 o
   2  14   6        6.01       14.17     12.34 o
   3  14   6       83.76       80.28     14.32 o
   4  14   6        2.95      -11.22     11.22 o
   5  14   6        0.05      -13.52     13.52 o
   6  14   6        7.52       16.07     15.48 o
   7  14   6       47.90       35.54     20.51 o
  -8  15   6        2.93      -10.12     10.12 o
  -7  15   6        2.69       -1.58     10.48 o
  -6  15   6       72.61       71.72     18.09 o
  -5  15   6        5.21       -3.06      8.63 o
  -4  15   6        3.21        5.20      8.06 o
  -3  15   6        8.92       -5.59      8.30 o
  -2  15   6       11.98        9.15     11.38 o
  -1  15   6       10.66       17.46     12.19 o
   0  15   6        0.95      -10.94     10.94 o
   1  15   6        0.28        1.16     11.49 o
   2  15   6        1.26      -11.53     11.53 o
   3  15   6        2.41        4.22     20.34 o
   4  15   6        0.32      -14.60     20.73 o
   5  15   6        6.87        9.23     16.48 o
  -5  16   6       73.10       77.24     13.27 o
  -4  16   6       12.74       10.88     11.47 o
  -3  16   6        9.22        7.27      9.17 o
  -2  16   6       13.89       -0.35      9.27 o
  -1  16   6        0.33       -1.96     10.79 o
   0  16   6        0.18        1.04     16.73 o
   1  16   6        6.64       29.23     15.62 o
   2  16   6        3.96       18.57     16.22 o
 -17   0   7        3.02       -1.06     21.92 o
 -15   0   7        0.39       -1.46     12.67 o
 -13   0   7       16.08       21.55     12.26 o
 -11   0   7      144.02      162.64     11.03 o
  -9   0   7      469.45      400.29     14.51 o
  -7   0   7      328.53      293.34      8.86 o
  -5   0   7     2495.96     2760.48     40.93 o
  -3   0   7     6616.81     6813.74     76.63 o
  -1   0   7      143.79      116.76      9.20 o
   1   0   7    14780.05    15341.37    214.37 o
   3   0   7    10432.39     9729.19    158.53 o
   5   0   7     3843.18     3624.31     68.53 o
   7   0   7     1198.95     1246.90     49.05 o
   9   0   7     2260.65     2304.34     67.84 o
  11   0   7      176.56      183.48     34.43 o
  13   0   7      134.80      171.42     35.83 o
 -17   1   7        0.96       15.33     17.37 o
 -16   1   7      185.27      205.99     26.39 o
 -15   1   7       27.26       17.07     11.80 o
 -14   1   7      873.96      899.12     25.67 o
 -13   1   7        7.92        3.14      7.92 o
 -12   1   7       25.69       27.37      7.10 o
 -11   1   7       12.24        4.55      5.84 o
 -10   1   7     5500.70     5546.91     73.07 o
  -9   1   7        0.81        1.99      4.47 o
  -8   1   7     8863.85     8752.13    108.40 o
  -7   1   7      232.04      230.69      6.17 o
  -6   1   7       59.28       62.68      3.22 o
  -5   1   7      109.86      122.21      4.20 o
  -4   1   7    32315.90    33165.81    290.62 o
  -3   1   7      846.55      855.11     10.05 o
  -2   1   7    21676.32    22048.59    169.51 o
  -1   1   7     6372.19     6679.19     53.78 o
   0   1   7       51.69       29.97      3.63 o
   1   1   7       15.90       12.05      3.14 o
   2   1   7    17690.87    16858.09    172.15 o
   3   1   7      189.78      139.07      8.32 o
   4   1   7    14405.25    14169.84    160.68 o
   5   1   7      509.44      513.58     15.00 o
   6   1   7      297.59      268.60     11.34 o
   7   1   7       33.23       15.59      8.44 o
   8   1   7     3447.47     3372.42     69.86 o
   9   1   7       11.30       -2.22     11.79 o
  10   1   7     1137.73     1129.53     40.99 o
  11   1   7       22.67       15.80     13.94 o
  12   1   7        6.58      -15.06     15.06 o
  13   1   7        9.11       18.12     29.54 o
 -17   2   7        4.85       17.90     17.54 o
 -16   2   7       22.79       31.12     12.56 o
 -15   2   7        6.10       19.86     11.87 o
 -14   2   7       10.26       -6.12     11.22 o
 -13   2   7      125.87      100.74     10.55 o
 -12   2   7      308.29      302.91     13.00 o
 -11   2   7        6.88        0.62      6.29 o
 -10   2   7      464.38      444.00     13.23 o
  -9   2   7      880.16      859.47     15.36 o
  -8   2   7      345.52      384.96     12.87 o
  -7   2   7      354.09      322.85      7.70 o
  -6   2   7     4050.35     4185.59     39.50 o
  -5   2   7        9.74       30.42      6.70 o
  -4   2   7     1043.19      965.28     12.34 o
  -3   2   7     2657.10     2602.41     24.39 o
  -2   2   7      745.07      815.73      8.94 o
  -1   2   7     1090.42     1034.95     14.59 o
   0   2   7     5745.71     6028.77     69.34 o
   1   2   7     1206.21     1076.54     15.84 o
   2   2   7      914.91      913.10     16.14 o
   3   2   7     5156.67     4964.16     56.55 o
   4   2   7      345.21      361.58     18.33 o
   5   2   7       13.99       19.22      6.34 o
   6   2   7       88.64      108.73      9.37 o
   7   2   7      728.75      729.98     24.76 o
   8   2   7      243.48      238.00     15.68 o
   9   2   7     1295.64     1279.75     33.57 o
  10   2   7       53.96       50.58     13.50 o
  11   2   7      131.49      131.29     17.70 o
  12   2   7       29.64       18.18     16.61 o
  13   2   7       47.02       25.94     23.07 o
 -17   3   7       11.19       18.76     19.57 o
 -16   3   7      218.74      259.10     19.31 o
 -15   3   7        0.30       -5.86     11.38 o
 -14   3   7      194.78      219.87     16.42 o
 -13   3   7        0.24       -4.62      7.95 o
 -12   3   7      256.72      237.39     11.25 o
 -11   3   7       18.28        5.00      6.47 o
 -10   3   7     1320.23     1369.95     24.36 o
  -9   3   7       49.36       39.89      6.02 o
  -8   3   7     1777.09     1830.91     36.30 o
  -7   3   7       76.71       74.51      4.24 o
  -6   3   7     1091.93     1103.21     13.23 o
  -5   3   7      175.32      169.33      7.86 o
  -4   3   7    21135.08    21376.62    188.94 o
  -3   3   7      118.35      144.87      5.30 o
  -2   3   7    20387.19    20838.46    175.24 o
  -1   3   7     1662.80     1650.58     19.37 o
   0   3   7     2277.59     2152.50     28.28 o
   1   3   7      702.18      709.72     15.78 o
   2   3   7    15176.13    14982.32    166.07 o
   3   3   7      936.59      914.45     17.83 o
   4   3   7     7329.51     7223.11     79.24 o
   5   3   7     1646.54     1650.11     29.99 o
   6   3   7      488.46      489.26     16.36 o
   7   3   7      459.93      439.04     16.38 o
   8   3   7     2341.36     2268.36     40.64 o
   9   3   7       73.67       80.12     12.39 o
  10   3   7      415.30      385.14     23.18 o
  11   3   7      143.93      153.58     19.41 o
  12   3   7        3.90        3.18     17.87 o
  13   3   7       42.42       72.44     33.19 o
 -17   4   7       18.22       25.49     13.60 o
 -16   4   7       42.10       46.57     13.45 o
 -15   4   7        0.30        7.29     13.37 o
 -14   4   7       61.46       56.26     19.17 o
 -13   4   7       88.17       92.31     10.45 o
 -12   4   7      902.25      897.37     23.23 o
 -11   4   7        5.48       -0.72      6.20 o
 -10   4   7     2086.92     2073.64     33.02 o
  -9   4   7      190.22      193.92      8.72 o
  -8   4   7      810.91      785.73     12.36 o
  -7   4   7      196.55      175.99      5.59 o
  -6   4   7     7593.23     7505.59     62.53 o
  -5   4   7       31.84       22.61      4.37 o
  -4   4   7      646.20      585.95      9.77 o
  -3   4   7      873.83      948.84     18.43 o
  -2   4   7      982.18      940.46     20.22 o
  -1   4   7      754.77      763.96     11.73 o
   0   4   7    11030.64    11054.22    135.75 o
   1   4   7       42.98       33.29      6.39 o
   2   4   7     2944.75     2960.87     38.76 o
   3   4   7     1294.46     1292.62     24.34 o
   4   4   7      752.49      720.91     18.66 o
   5   4   7     1041.15      927.46     21.50 o
   6   4   7     1457.74     1503.63     29.31 o
   7   4   7       68.69       49.49      9.32 o
   8   4   7      333.85      354.64     15.69 o
   9   4   7      331.45      283.58     23.87 o
  10   4   7        3.97        7.80     12.31 o
  11   4   7      162.34      202.81     21.00 o
  12   4   7      145.02      161.00     25.32 o
  13   4   7        4.58       29.85     30.64 o
 -17   5   7        3.22      -13.36     13.36 o
 -16   5   7       86.39      111.82     30.73 o
 -15   5   7        4.31        1.55     11.11 o
 -14   5   7       30.82       37.22     11.59 o
 -13   5   7        1.43       -8.06      8.06 o
 -12   5   7      466.36      487.42     17.92 o
 -11   5   7        1.60       -6.80      6.90 o
 -10   5   7     2399.25     2449.97     37.73 o
  -9   5   7        2.72       -1.68      5.14 o
  -8   5   7      113.45      154.81      6.43 o
  -7   5   7       21.01       26.77      3.14 o
  -6   5   7     1078.99      997.76     14.84 o
  -5   5   7       83.70       89.25      4.13 o
  -4   5   7     4747.03     4721.82     50.73 o
  -3   5   7     1871.06     1895.53     25.47 o
  -2   5   7      925.71      934.27     12.45 o
  -1   5   7     4281.88     4464.91     49.33 o
   0   5   7     3168.88     3124.13     41.18 o
   1   5   7     1474.32     1604.39     22.08 o
   2   5   7     6495.99     6303.37     70.43 o
   3   5   7      648.99      574.71     18.96 o
   4   5   7     1558.39     1473.73     27.62 o
   5   5   7     2996.86     3071.03     47.30 o
   6   5   7      157.76      198.70     11.43 o
   7   5   7     1183.21     1219.77     28.84 o
   8   5   7     1160.25     1143.64     30.84 o
   9   5   7      110.95       83.60     15.30 o
  10   5   7      173.15      186.42     19.11 o
  11   5   7      494.41      569.93     52.61 o
  12   5   7       25.48      -13.65     26.94 o
  13   5   7       72.32       76.33     32.93 o
 -16   6   7       33.23       39.00     14.88 o
 -15   6   7       15.51       -0.79     10.49 o
 -14   6   7        1.14        8.20     10.40 o
 -13   6   7       62.67       34.37      9.68 o
 -12   6   7      620.54      621.03     25.23 o
 -11   6   7      131.39       99.09      9.60 o
 -10   6   7      636.39      659.49     18.15 o
  -9   6   7        1.91        0.65      5.75 o
  -8   6   7      882.52      824.13     13.81 o
  -7   6   7      224.71      188.78      6.53 o
  -6   6   7     4311.42     4215.25     47.04 o
  -5   6   7     1084.84     1144.04     15.61 o
  -4   6   7     1534.91     1618.20     22.83 o
  -3   6   7       36.08       18.19      6.23 o
  -2   6   7     1684.21     1548.87     18.63 o
  -1   6   7       43.45       55.88      5.39 o
   0   6   7    10994.99    10689.18    111.55 o
   1   6   7     2062.47     2205.58     32.10 o
   2   6   7     1788.72     1823.30     27.15 o
   3   6   7       47.82       37.55      6.12 o
   4   6   7     1413.50     1273.96     25.56 o
   5   6   7      465.90      441.95     18.48 o
   6   6   7     2187.42     2218.72     38.60 o
   7   6   7      376.68      349.67     19.95 o
   8   6   7       78.33      102.99     14.90 o
   9   6   7       40.46       21.22     12.82 o
  10   6   7      144.42      140.60     22.93 o
  11   6   7       89.70       86.62     22.38 o
  12   6   7      103.30      138.23     34.69 o
 -16   7   7       60.13       71.93     15.25 o
 -15   7   7       44.17       58.69     26.16 o
 -14   7   7       13.86       28.92     12.09 o
 -13   7   7        3.19        8.21      8.69 o
 -12   7   7      106.90      130.47     16.20 o
 -11   7   7        0.10       -7.18      7.18 o
 -10   7   7      338.21      366.02     14.09 o
  -9   7   7       97.20      100.58      7.94 o
  -8   7   7       16.16       12.46      5.56 o
  -7   7   7        0.19       -0.97      4.96 o
  -6   7   7     1563.38     1531.26     31.03 o
  -5   7   7      448.06      449.82     15.04 o
  -4   7   7     1245.81     1284.34     23.15 o
  -3   7   7       11.90       25.34      5.23 o
  -2   7   7       24.55       17.97      3.42 o
  -1   7   7      130.79      160.81      7.17 o
   0   7   7      163.95      166.69      8.43 o
   1   7   7       54.74       72.69      6.76 o
   2   7   7      989.52      983.71     20.21 o
   3   7   7       41.91       23.69      7.95 o
   4   7   7      122.03       92.19      9.95 o
   5   7   7     1061.20     1075.51     32.25 o
   6   7   7      457.31      442.69     22.11 o
   7   7   7      352.69      429.01     26.01 o
   8   7   7      214.83      173.99     16.73 o
   9   7   7       22.44       14.14     12.55 o
  10   7   7       22.53      -10.73     18.53 o
  11   7   7      243.62      338.71     40.32 o
  12   7   7       21.15       32.58     28.17 o
 -15   8   7        0.65        1.33     11.84 o
 -14   8   7       46.10       42.12     11.84 o
 -13   8   7       61.48       56.59     11.08 o
 -12   8   7      439.16      476.73     18.37 o
 -11   8   7       40.46       20.52      8.09 o
 -10   8   7      192.60      219.56     11.20 o
  -9   8   7        3.94        8.32      5.88 o
  -8   8   7      686.73      624.53     13.56 o
  -7   8   7      243.64      223.63      9.68 o
  -6   8   7     2058.44     2024.71     38.59 o
  -5   8   7      175.09      236.45     12.11 o
  -4   8   7      561.20      568.10     17.15 o
  -3   8   7        8.52       14.98      4.89 o
  -2   8   7     2143.77     1952.56     39.49 o
  -1   8   7      912.67      921.73     18.44 o
   0   8   7     4800.21     4616.11     62.72 o
   1   8   7      361.27      409.23     13.49 o
   2   8   7      880.06      875.74     23.04 o
   3   8   7      270.31      314.76     14.37 o
   4   8   7     1174.25     1140.21     32.88 o
   5   8   7      248.31      221.62     16.25 o
   6   8   7      633.50      598.99     31.54 o
   7   8   7      286.18      267.23     18.93 o
   8   8   7        1.02        9.59     19.28 o
   9   8   7       13.15       -1.35     11.87 o
  10   8   7      114.52      118.59     30.99 o
  11   8   7      114.11      119.65     33.81 o
 -15   9   7       14.31       29.72     14.52 o
 -14   9   7       45.14       47.53     11.85 o
 -13   9   7       19.93       14.45      9.29 o
 -12   9   7      150.09      161.95     12.36 o
 -11   9   7        3.44        8.62      7.61 o
 -10   9   7       10.42       15.37      7.35 o
  -9   9   7        0.47       -5.56      5.56 o
  -8   9   7       32.90       42.23      5.56 o
  -7   9   7       56.90       66.48     10.32 o
  -6   9   7      691.48      727.82     22.20 o
  -5   9   7       47.62       20.50      7.92 o
  -4   9   7        4.94       20.59      7.42 o
  -3   9   7       34.36       40.16      8.04 o
  -2   9   7      266.73      266.18      9.80 o
  -1   9   7      135.24      145.66      8.15 o
   0   9   7      229.61      290.91     11.36 o
   1   9   7      906.86      963.83     23.10 o
   2   9   7      280.22      349.11     22.52 o
   3   9   7       20.66       21.39     10.34 o
   4   9   7       63.53      107.20     13.00 o
   5   9   7      701.88      680.51     26.59 o
   6   9   7       22.69       24.83     12.64 o
   7   9   7      283.62      325.88     20.86 o
   8   9   7       18.52        8.43     12.55 o
   9   9   7       20.12       38.76     14.09 o
  10   9   7       22.74       12.06     26.59 o
  11   9   7       76.86      117.10     34.07 o
 -14  10   7       68.33       66.70     14.64 o
 -13  10   7       35.61       21.75     20.86 o
 -12  10   7      188.43      222.25     14.63 o
 -11  10   7        9.88        7.99      7.85 o
 -10  10   7       47.51       57.49      8.27 o
  -9  10   7        2.30       -0.64      7.22 o
  -8  10   7      248.89      234.98     11.90 o
  -7  10   7      212.61      199.25     13.70 o
  -6  10   7      985.14      975.60     22.65 o
  -5  10   7      261.61      285.81     14.06 o
  -4  10   7       42.04       52.64      8.94 o
  -3  10   7        8.60       -4.41      4.41 o
  -2  10   7      759.78      742.22     18.62 o
  -1  10   7      101.86       83.33     10.71 o
   0  10   7     1196.84     1102.98     25.28 o
   1  10   7      348.56      369.73     25.73 o
   2  10   7        0.84        1.05      9.82 o
   3  10   7      126.96      126.34     13.91 o
   4  10   7      457.90      473.65     24.19 o
   5  10   7       72.56       50.26     12.91 o
   6  10   7      293.81      270.06     26.64 o
   7  10   7      165.17      186.70     17.84 o
   8  10   7        0.24        9.25     12.79 o
   9  10   7       18.76       47.64     17.70 o
  10  10   7       47.67       22.10     27.91 o
 -13  11   7       15.15       -9.68     15.50 o
 -12  11   7       18.07       16.71     17.17 o
 -11  11   7        3.51        2.85     11.84 o
 -10  11   7        1.97       10.40      9.88 o
  -9  11   7      300.30      313.03     18.50 o
  -8  11   7       35.84       31.44      7.72 o
  -7  11   7       40.98       30.81     14.45 o
  -6  11   7      200.58      217.57     13.76 o
  -5  11   7      109.30      105.49     14.23 o
  -4  11   7       98.76       93.67     11.77 o
  -3  11   7      113.21      121.08     11.75 o
  -2  11   7      147.52      148.00      9.45 o
  -1  11   7        1.71       -5.91      6.67 o
   0  11   7       10.82        9.89     10.41 o
   1  11   7       74.86       75.06     12.72 o
   2  11   7        4.08       -7.67     10.04 o
   3  11   7       41.56       55.44     12.55 o
   4  11   7       11.54        7.63     11.82 o
   5  11   7        2.31       14.76     12.22 o
   6  11   7        1.86      -10.83     10.83 o
   7  11   7      123.14      162.80     21.58 o
   8  11   7        0.79      -10.73     13.85 o
   9  11   7        2.16        6.20     16.12 o
 -12  12   7       40.56       49.13     15.41 o
 -11  12   7        1.26      -10.18     10.18 o
 -10  12   7        0.70      -14.18     14.61 o
  -9  12   7       24.69       22.67      9.76 o
  -8  12   7      166.14      147.94     13.07 o
  -7  12   7        3.47      -13.39     13.39 o
  -6  12   7      269.65      292.27     15.61 o
  -5  12   7        0.10       -3.09      9.54 o
  -4  12   7       53.80       54.55     12.36 o
  -3  12   7        3.43        1.66      6.34 o
  -2  12   7      422.92      432.81     15.78 o
  -1  12   7       63.92       78.32     12.71 o
   0  12   7      234.61      200.59     16.01 o
   1  12   7       45.35       38.80     11.58 o
   2  12   7        6.54       -4.32     10.69 o
   3  12   7       56.65       55.74     13.21 o
   4  12   7       85.71      100.65     14.87 o
   5  12   7        0.79       -7.04     11.77 o
   6  12   7       79.34       43.25     14.33 o
   7  12   7       45.17      101.72     18.60 o
   8  12   7        7.00       21.75     17.05 o
 -11  13   7       10.72        8.80     12.85 o
 -10  13   7        6.25      -10.04     10.04 o
  -9  13   7       66.52       56.06     21.22 o
  -8  13   7       91.87       79.36     10.95 o
  -7  13   7        8.21       21.39      7.62 o
  -6  13   7        0.19        6.62      5.00 o
  -5  13   7       16.57        6.71      5.96 o
  -4  13   7       31.30       34.01      7.26 o
  -3  13   7      113.48      135.38     10.09 o
  -2  13   7       63.70       45.28     12.31 o
  -1  13   7       23.20       10.27     11.06 o
   0  13   7       37.05       27.43     12.31 o
   1  13   7        0.89       -8.86     10.55 o
   2  13   7        0.12        9.09     11.29 o
   3  13   7       16.37       29.93     13.18 o
   4  13   7        0.57       -4.98     11.85 o
   5  13   7        2.64       -7.84     12.23 o
   6  13   7        0.14       -8.56     13.76 o
   7  13   7       14.36        1.32     23.68 o
  -9  14   7       12.97        4.67     10.92 o
  -8  14   7       44.87       39.53     10.92 o
  -7  14   7        0.14       -8.73     18.59 o
  -6  14   7       20.74        8.10      6.04 o
  -5  14   7        0.09       -0.37      7.29 o
  -4  14   7       26.01        1.83     11.11 o
  -3  14   7        1.96       -1.45     11.34 o
  -2  14   7      147.63      160.96     16.42 o
  -1  14   7        5.77       -5.60     15.62 o
   0  14   7        0.81       -6.08     11.85 o
   1  14   7       95.59      100.17     15.59 o
   2  14   7       15.16       31.21     13.56 o
   3  14   7       21.38       20.51     14.28 o
   4  14   7       60.63       64.35     17.46 o
   5  14   7        0.49       12.80     15.89 o
   6  14   7       30.00       -8.34     15.33 o
  -8  15   7       20.18       20.34     11.53 o
  -7  15   7       12.42        6.43     10.48 o
  -6  15   7        1.73       11.26      9.21 o
  -5  15   7        4.18       -6.34      9.46 o
  -4  15   7       47.40       58.12     10.86 o
  -3  15   7       28.39       30.86     13.14 o
  -2  15   7        0.71       -5.20     11.86 o
  -1  15   7       10.43       -1.31     11.95 o
   0  15   7        0.18      -11.65     11.65 o
   1  15   7       25.06        5.50     14.95 o
   2  15   7       38.10       26.46     16.21 o
   3  15   7       53.77       68.26     17.66 o
   4  15   7        0.98       18.01     16.64 o
  -5  16   7       26.77       71.05     25.97 o
  -4  16   7       18.05       26.43     19.81 o
  -3  16   7        9.69       -0.57     11.04 o
  -2  16   7       14.05       27.44     12.00 o
  -1  16   7        0.01        1.25     15.00 o
   0  16   7        4.71       16.73     37.59 o
   1  16   7        2.22       11.13     16.08 o
 -16   0   8       80.13       73.87     26.32 o
 -14   0   8      313.67      427.36     44.38 o
 -12   0   8       26.10        2.20     10.26 o
 -10   0   8      535.87      561.24     17.45 o
  -8   0   8     3731.12     3750.48     82.40 o
  -6   0   8      433.38      448.60     13.88 o
  -4   0   8     1162.04     1246.71     19.05 o
  -2   0   8     3244.05     3304.61     40.24 o
   0   0   8      393.92      432.25     15.29 o
   2   0   8      137.02      135.77     21.22 o
   4   0   8       63.64      116.37     37.37 o
   6   0   8      648.09      642.02     49.00 o
   8   0   8      166.93      175.35     32.27 o
  10   0   8        4.79        9.51     21.22 o
  12   0   8        2.94      -23.77     23.77 o
 -17   1   8        5.44        7.37     26.68 o
 -16   1   8        8.60        9.55     12.19 o
 -15   1   8      312.23      296.33     18.80 o
 -14   1   8       17.57       26.18      9.43 o
 -13   1   8      695.12      666.65     21.01 o
 -12   1   8        5.45       -1.33      7.21 o
 -11   1   8       60.09       51.26      7.30 o
 -10   1   8      144.69      132.41      7.73 o
  -9   1   8     4501.67     4484.71     59.48 o
  -8   1   8       28.60       23.20      4.66 o
  -7   1   8    10098.27    10028.09    105.59 o
  -6   1   8      110.74      121.75      4.13 o
  -5   1   8      570.84      716.00      9.83 o
  -4   1   8      384.53      423.25      6.62 o
  -3   1   8    21573.00    21952.09    176.42 o
  -2   1   8      797.01      844.09      9.94 o
  -1   1   8    35708.25    36515.18    321.41 o
   0   1   8       27.95       47.19      3.75 o
   1   1   8        0.88        4.84      3.55 o
   2   1   8       64.65       67.56      5.92 o
   3   1   8    18242.32    17729.47    214.55 o
   4   1   8       97.15       74.93      6.28 o
   5   1   8     8780.01     8483.82    110.17 o
   6   1   8       61.03       56.86      8.39 o
   7   1   8       42.98       58.25     14.49 o
   8   1   8       45.97       48.80     11.56 o
   9   1   8     2681.41     2900.68     67.96 o
  10   1   8       27.96       15.31     10.89 o
  11   1   8     1040.81     1092.60     40.74 o
  12   1   8       17.78       17.80     19.17 o
  13   1   8        0.97       30.34     21.89 o
 -17   2   8        5.73       12.68     12.83 o
 -16   2   8       72.43       85.37     14.38 o
 -15   2   8       75.93       78.49     13.37 o
 -14   2   8      142.91      182.07     13.13 o
 -13   2   8        6.35       -1.12      7.97 o
 -12   2   8        9.27        1.60      6.67 o
 -11   2   8      359.23      325.42     12.11 o
 -10   2   8      681.74      660.85     16.08 o
  -9   2   8      703.54      670.62     15.01 o
  -8   2   8     1889.17     2059.19     30.99 o
  -7   2   8       14.67        3.16      4.50 o
  -6   2   8      114.38      130.49      4.63 o
  -5   2   8     1773.99     1757.58     22.71 o
  -4   2   8     1132.73     1134.30     14.40 o
  -3   2   8     2161.79     2103.34     22.01 o
  -2   2   8     1114.30     1190.64     12.93 o
  -1   2   8      404.37      428.67     11.39 o
   0   2   8      188.57      210.75      8.45 o
   1   2   8     3220.67     3131.83     40.33 o
   2   2   8      133.42      125.96      5.93 o
   3   2   8     1135.30     1084.62     19.54 o
   4   2   8       45.44       43.00      5.70 o
   5   2   8       31.98       34.53      9.74 o
   6   2   8      434.93      388.87     14.65 o
   7   2   8     1598.41     1636.19     37.47 o
   8   2   8       10.40       -0.41      8.20 o
   9   2   8       37.47       35.86     18.91 o
  10   2   8        8.39        7.20      9.98 o
  11   2   8       35.35       18.60     16.54 o
  12   2   8        1.67       -6.47     17.26 o
  13   2   8       35.04       84.61     24.29 o
 -17   3   8        1.89        5.85     13.04 o
 -16   3   8       41.86       26.86     12.42 o
 -15   3   8       79.10       55.29     12.67 o
 -14   3   8       29.16       32.54     11.30 o
 -13   3   8      542.61      528.43     18.90 o
 -12   3   8       29.27       33.52      7.47 o
 -11   3   8       40.71       32.06      7.05 o
 -10   3   8        9.29        2.28      5.87 o
  -9   3   8     6063.83     5936.63     76.90 o
  -8   3   8      317.57      293.21      8.39 o
  -7   3   8     5995.42     6212.45     61.58 o
  -6   3   8       29.01       40.70      3.67 o
  -5   3   8      271.29      285.62      6.29 o
  -4   3   8      299.76      274.29      9.45 o
  -3   3   8    14332.00    14717.71    124.96 o
  -2   3   8     1122.74     1194.87     12.86 o
  -1   3   8    13452.70    13312.71    146.63 o
   0   3   8      438.60      505.44     11.23 o
   1   3   8        5.14        2.66      4.20 o
   2   3   8       83.45       86.99      6.30 o
   3   3   8    13435.03    12922.16    196.20 o
   4   3   8        5.10       -1.93      5.72 o
   5   3   8     5382.92     5081.24     71.00 o
   6   3   8      260.47      215.32     11.74 o
   7   3   8        1.38       -1.51      8.61 o
   8   3   8       13.67       -6.81      8.29 o
   9   3   8     1106.11     1080.69     31.83 o
  10   3   8       39.63        9.16     12.43 o
  11   3   8      692.40      796.53     36.53 o
  12   3   8       76.12       54.70     30.55 o
  13   3   8        2.46       21.48     32.05 o
 -17   4   8       17.93       22.79     13.31 o
 -16   4   8      151.77      156.98     16.75 o
 -15   4   8      117.25      152.11     14.97 o
 -14   4   8      161.55      191.26     15.26 o
 -13   4   8        1.72        0.55      9.36 o
 -12   4   8        0.77       -5.27      7.15 o
 -11   4   8      447.79      404.55     13.24 o
 -10   4   8     2514.45     2460.86     37.55 o
  -9   4   8       97.50       96.32      6.01 o
  -8   4   8     1324.85     1330.68     18.87 o
  -7   4   8      552.44      514.43     14.44 o
  -6   4   8        0.16        3.60      2.37 o
  -5   4   8     4869.61     4838.61     45.63 o
  -4   4   8     1701.10     1754.38     22.46 o
  -3   4   8     6129.85     6278.54     58.39 o
  -2   4   8     1144.84     1091.70     13.76 o
  -1   4   8     1047.77      997.80     16.08 o
   0   4   8       10.71        9.83      3.99 o
   1   4   8     8428.97     8236.34     94.67 o
   2   4   8      549.09      543.19     13.62 o
   3   4   8     2522.68     2678.11     45.85 o
   4   4   8       35.49       25.25      7.23 o
   5   4   8      662.13      778.52     20.19 o
   6   4   8        0.46        4.96     19.11 o
   7   4   8     2472.28     2520.19     54.46 o
   8   4   8       47.14       28.59     10.51 o
   9   4   8      150.87      147.58     18.04 o
  10   4   8       42.38       71.13     16.08 o
  11   4   8      191.47      196.96     26.61 o
  12   4   8       11.67       17.70     27.73 o
 -17   5   8        0.06        6.33     13.48 o
 -16   5   8       67.18       83.94     14.52 o
 -15   5   8       27.52       40.12     12.44 o
 -14   5   8        5.34       28.26     10.45 o
 -13   5   8      102.56      107.97     12.21 o
 -12   5   8      288.11      310.43     14.05 o
 -11   5   8       11.35       13.00      7.30 o
 -10   5   8      861.31      833.96     18.26 o
  -9   5   8      294.80      320.13     10.90 o
  -8   5   8       81.75       87.52      4.82 o
  -7   5   8     1180.00     1257.30     15.52 o
  -6   5   8      476.12      460.64      8.61 o
  -5   5   8      305.37      287.67      9.03 o
  -4   5   8     1814.74     1786.63     22.33 o
  -3   5   8     8096.23     8173.59     80.09 o
  -2   5   8      399.80      392.85     12.33 o
  -1   5   8     2894.55     2889.62     37.12 o
   0   5   8       24.86       53.74      6.79 o
   1   5   8       17.92       15.84      4.81 o
   2   5   8       45.64       27.23      5.59 o
   3   5   8     1873.63     1748.80     30.49 o
   4   5   8      495.90      502.71     16.26 o
   5   5   8     1335.61     1253.22     27.29 o
   6   5   8      377.42      345.74     17.89 o
   7   5   8       18.57       16.25      8.74 o
   8   5   8       24.61       33.28     13.57 o
   9   5   8      343.15      318.76     59.21 o
  10   5   8       46.68       39.53     18.81 o
  11   5   8      198.88      165.52     35.31 o
  12   5   8       75.88       97.55     33.54 o
 -16   6   8       55.77       53.30     13.45 o
 -15   6   8       72.78       84.84     22.25 o
 -14   6   8       70.50       71.99     12.39 o
 -13   6   8       37.29       22.55      8.93 o
 -12   6   8      159.41      142.31     10.92 o
 -11   6   8      626.03      617.46     18.36 o
 -10   6   8     1078.24     1006.06     22.51 o
  -9   6   8      399.00      438.66     13.59 o
  -8   6   8      420.24      457.27     10.16 o
  -7   6   8      104.02       72.94      4.30 o
  -6   6   8     2567.08     2579.16     30.71 o
  -5   6   8     9157.70     9156.17     94.98 o
  -4   6   8     3661.97     3643.78     41.06 o
  -3   6   8     2075.60     2131.50     29.24 o
  -2   6   8      715.66      678.67     12.38 o
  -1   6   8     6166.62     5840.75     68.70 o
   0   6   8     3135.99     3138.40     45.11 o
   1   6   8     6177.71     6135.43    104.23 o
   2   6   8     1074.39     1131.19     22.63 o
   3   6   8     1457.83     1512.41     31.80 o
   4   6   8      212.91      194.96     12.40 o
   5   6   8      663.08      688.43     22.56 o
   6   6   8      184.13      184.38     13.83 o
   7   6   8     1642.36     1700.17     44.98 o
   8   6   8      221.21      202.04     18.06 o
   9   6   8      161.65      206.72     24.40 o
  10   6   8       58.31       15.38     19.09 o
  11   6   8      123.56      149.15     34.95 o
  12   6   8       19.55       40.50     30.11 o
 -16   7   8       38.62       33.57     13.54 o
 -15   7   8       10.61        2.85     14.04 o
 -14   7   8       29.48       31.36     11.22 o
 -13   7   8       31.76       15.26      8.78 o
 -12   7   8      287.27      317.62     14.84 o
 -11   7   8       85.54       94.42      9.39 o
 -10   7   8      547.16      550.73     16.30 o
  -9   7   8      202.59      214.68     10.37 o
  -8   7   8        0.16       -3.09      4.79 o
  -7   7   8      158.28      164.06      7.51 o
  -6   7   8      832.65      772.99     13.18 o
  -5   7   8       71.46       75.65      8.06 o
  -4   7   8     1481.72     1333.62     22.52 o
  -3   7   8      322.83      341.38     10.17 o
  -2   7   8      132.88      124.34     15.01 o
  -1   7   8       39.66       37.59      5.65 o
   0   7   8        0.53       13.07      5.44 o
   1   7   8      647.09      686.66     16.86 o
   2   7   8       11.35       22.02      8.17 o
   3   7   8      316.48      312.07     14.44 o
   4   7   8       15.03       -4.25      8.33 o
   5   7   8       31.51       23.87     10.93 o
   6   7   8        0.09       11.19     11.36 o
   7   7   8        0.63        7.84     11.35 o
   8   7   8        1.67       -9.53     11.20 o
   9   7   8       45.87       32.65     17.71 o
  10   7   8        0.06      -23.15     23.15 o
  11   7   8       35.68       21.57     26.32 o
 -15   8   8       90.47      101.71     14.60 o
 -14   8   8        0.18        3.05     10.31 o
 -13   8   8        6.86        1.11      8.54 o
 -12   8   8      262.72      224.08     12.72 o
 -11   8   8      445.31      460.62     21.96 o
 -10   8   8      409.29      422.38     14.80 o
  -9   8   8      328.10      344.51     12.25 o
  -8   8   8       23.82       33.19      4.97 o
  -7   8   8      529.50      489.09     18.07 o
  -6   8   8      236.46      210.85     14.36 o
  -5   8   8     3889.36     3750.88     60.08 o
  -4   8   8     1674.11     1669.87     35.96 o
  -3   8   8      847.06      942.33     23.30 o
  -2   8   8      226.96      243.46      9.36 o
  -1   8   8     1313.24     1185.78     22.14 o
   0   8   8      159.84      187.72      9.58 o
   1   8   8     3281.08     3178.93     47.35 o
   2   8   8     1555.67     1555.85     32.85 o
   3   8   8      197.00      224.80     22.85 o
   4   8   8      165.98      192.54     15.59 o
   5   8   8      725.92      668.76     26.75 o
   6   8   8      138.43      127.02     20.41 o
   7   8   8     1070.44     1136.71     37.06 o
   8   8   8      299.22      312.01     21.56 o
   9   8   8       24.55       12.54     17.44 o
  10   8   8       20.44       14.44     25.97 o
  11   8   8       93.82       98.43     33.54 o
 -15   9   8       34.79       29.15     12.70 o
 -14   9   8       28.89       21.29     11.11 o
 -13   9   8       15.37       24.68      9.19 o
 -12   9   8      214.63      242.91     14.31 o
 -11   9   8       27.57       38.57      8.44 o
 -10   9   8      191.12      211.82     11.60 o
  -9   9   8       26.94       33.70      7.18 o
  -8   9   8      244.05      218.88     11.11 o
  -7   9   8       62.29       60.83      7.90 o
  -6   9   8      651.53      655.80     20.33 o
  -5   9   8        7.79       21.02      7.83 o
  -4   9   8      105.06      126.72     10.47 o
  -3   9   8       45.92       51.29      9.94 o
  -2   9   8      116.73      121.84      8.04 o
  -1   9   8       50.44       65.49      8.00 o
   0   9   8      323.71      264.99     11.54 o
   1   9   8       90.83      105.88     12.88 o
   2   9   8       42.65       11.28     10.31 o
   3   9   8        8.02       15.12     10.50 o
   4   9   8       21.64       17.38     13.89 o
   5   9   8       16.18        3.16     12.54 o
   6   9   8       70.58       43.79     13.55 o
   7   9   8        0.10       -6.01     12.07 o
   8   9   8       32.30       74.47     14.88 o
   9   9   8        7.50        5.37     24.92 o
  10   9   8        0.12      -23.51     23.51 o
 -14  10   8        0.11        1.41     17.78 o
 -13  10   8        1.29       -3.89     11.81 o
 -12  10   8      150.47      140.73     14.32 o
 -11  10   8       88.48      100.61     12.47 o
 -10  10   8      110.42      132.23     12.22 o
  -9  10   8        9.36        9.71     18.48 o
  -8  10   8      115.88      100.67     14.48 o
  -7  10   8      109.41       78.67     12.89 o
  -6  10   8      442.10      465.57     18.02 o
  -5  10   8      366.04      350.20     15.70 o
  -4  10   8      286.67      338.65     15.37 o
  -3  10   8       77.75       67.92      6.26 o
  -2  10   8        1.10        6.38      6.16 o
  -1  10   8      277.80      255.31     12.11 o
   0  10   8      266.03      255.07     12.93 o
   1  10   8      795.58      765.21     41.07 o
   2  10   8      558.77      631.12     25.82 o
   3  10   8      161.27      119.72     14.19 o
   4  10   8       65.72       68.44     13.73 o
   5  10   8      221.98      220.88     18.27 o
   6  10   8       37.77       28.23     12.96 o
   7  10   8      214.01      224.84     19.70 o
   8  10   8       62.66       54.44     17.86 o
   9  10   8        0.22      -10.30     26.76 o
  10  10   8       44.86       59.87     31.34 o
 -13  11   8        0.89        3.52     12.77 o
 -12  11   8      130.86      144.57     16.25 o
 -11  11   8       61.39       54.40     12.46 o
 -10  11   8        0.31       -8.77      8.77 o
  -9  11   8       24.07       36.19      9.01 o
  -8  11   8       64.39       68.30     16.96 o
  -7  11   8       32.89       52.87     15.50 o
  -6  11   8      408.73      426.85     33.39 o
  -5  11   8        1.62        4.25      9.92 o
  -4  11   8       33.49       20.47     10.79 o
  -3  11   8        0.14       11.68      6.13 o
  -2  11   8      297.75      302.93     13.11 o
  -1  11   8       54.16       59.32      8.73 o
   0  11   8      311.98      339.58     18.96 o
   1  11   8        4.16       -0.89     10.66 o
   2  11   8        0.04        2.31     11.14 o
   3  11   8       33.27       43.78     12.69 o
   4  11   8      332.19      425.94     28.96 o
   5  11   8        2.55      -11.42     11.42 o
   6  11   8       25.49       28.64     13.68 o
   7  11   8        8.50      -12.11     12.11 o
   8  11   8        1.65      -10.12     24.04 o
   9  11   8        0.45      -25.00     25.00 o
 -12  12   8       34.90       32.40     14.44 o
 -11  12   8       18.59       17.21     10.58 o
 -10  12   8        7.27        8.34     15.28 o
  -9  12   8       50.67       48.45     15.32 o
  -8  12   8       27.18       15.86     15.60 o
  -7  12   8       40.16       37.94     16.62 o
  -6  12   8      135.72      121.45     19.49 o
  -5  12   8      108.51      108.86     13.43 o
  -4  12   8       72.85       88.07      8.93 o
  -3  12   8       42.83       38.92      8.74 o
  -2  12   8        0.74       -7.00      7.00 o
  -1  12   8       96.90      103.26     13.58 o
   0  12   8        7.62      -10.43     10.43 o
   1  12   8      176.53      150.24     15.79 o
   2  12   8       35.13       39.98     12.84 o
   3  12   8        0.08      -10.64     11.42 o
   4  12   8       10.76       11.18     12.98 o
   5  12   8       49.18       60.32     15.03 o
   6  12   8        1.71       -0.50     14.94 o
   7  12   8       64.76       56.90     21.92 o
   8  12   8       14.68       49.13     28.17 o
 -11  13   8        9.11       -2.11     10.83 o
 -10  13   8        1.10       -6.69      9.33 o
  -9  13   8        0.13        6.45     14.22 o
  -8  13   8       90.46      149.14     31.87 o
  -7  13   8        0.09      -15.49     15.49 o
  -6  13   8      207.11      217.88     23.01 o
  -5  13   8        8.48       11.33     16.68 o
  -4  13   8        0.22        1.16      8.38 o
  -3  13   8       10.57        8.24      7.54 o
  -2  13   8       82.45      108.12     14.43 o
  -1  13   8       21.81       37.18     12.27 o
   0  13   8       33.30       23.33     12.60 o
   1  13   8       36.80       49.89     13.84 o
   2  13   8        7.14       13.73     18.30 o
   3  13   8       19.47        1.73     12.46 o
   4  13   8       73.51       62.96     15.19 o
   5  13   8        2.43       28.62     16.33 o
   6  13   8       15.87       27.26     16.77 o
   7  13   8        4.20      -21.66     24.83 o
  -9  14   8        3.86       14.26     10.48 o
  -8  14   8       21.28       14.17      9.16 o
  -7  14   8       26.53       23.99     12.00 o
  -6  14   8       43.64       41.83      6.18 o
  -5  14   8        4.01       -4.95     12.66 o
  -4  14   8        4.61       -4.49     19.55 o
  -3  14   8        4.86       11.79     11.65 o
  -2  14   8        6.79        5.99     12.21 o
  -1  14   8        4.56      -14.77     16.81 o
   0  14   8       74.33       84.29     14.84 o
   1  14   8       92.48       81.31     15.06 o
   2  14   8        0.19       -8.86     12.18 o
   3  14   8       16.36       14.32     15.09 o
   4  14   8        2.14       -5.23     15.08 o
   5  14   8        4.78       16.69     16.54 o
  -7  15   8        0.03       -3.38     20.51 o
  -6  15   8        4.65        0.18      9.10 o
  -5  15   8       14.87        6.35     12.28 o
  -4  15   8       40.53       56.08     25.36 o
  -3  15   8        1.64       11.53     23.07 o
  -2  15   8       67.90       72.07     14.69 o
  -1  15   8       30.38       16.03     16.58 o
   0  15   8       30.22       61.45     14.83 o
   1  15   8        1.28      -18.19     22.01 o
   2  15   8        1.45       21.26     16.18 o
   3  15   8        5.35       -4.53     17.21 o
  -4  16   8       10.11      -11.01     21.75 o
  -3  16   8        1.22       27.12     24.48 o
  -2  16   8       29.38       32.75     24.21 o
  -1  16   8        0.63      -20.34     20.34 o
   0  16   8        0.31      -14.47     14.47 o
 -17   0   9       28.32       26.76     23.16 o
 -15   0   9      151.97      173.83     19.25 o
 -13   0   9      970.83     1046.09     42.36 o
 -11   0   9      201.13      161.44     16.82 o
  -9   0   9      852.25      960.44     29.45 o
  -7   0   9    10577.94    11017.11    251.48 o
  -5   0   9     6464.03     6582.63     82.06 o
  -3   0   9     1913.23     1864.16     27.45 o
  -1   0   9    20147.06    21227.90    282.88 o
   1   0   9     6795.04     6770.72    115.93 o
   3   0   9      556.79      551.52     17.52 o
   5   0   9     3823.51     3702.23    235.89 o
   7   0   9     1418.89     1350.00     47.46 o
   9   0   9       17.31       24.21     23.07 o
  11   0   9      178.93      168.82     25.62 o
 -17   1   9        3.78      -14.18     22.27 o
 -16   1   9       12.97        5.70     11.12 o
 -15   1   9        3.34       -5.15      9.09 o
 -14   1   9        1.63       13.92      8.94 o
 -13   1   9       51.33       46.94      9.37 o
 -12   1   9      147.69      143.22     10.65 o
 -11   1   9        0.90       -6.45      6.45 o
 -10   1   9        1.07       -4.97      4.97 o
  -9   1   9      107.08      122.90      6.27 o
  -8   1   9     1020.13     1009.27     16.44 o
  -7   1   9      195.40      190.36      6.49 o
  -6   1   9     2866.48     2752.95     30.03 o
  -5   1   9     2656.31     2732.07     27.88 o
  -4   1   9     1129.11     1092.58     12.04 o
  -3   1   9      701.75      704.99      9.29 o
  -2   1   9     9928.64     9966.20     86.67 o
  -1   1   9       86.30       97.18      5.21 o
   0   1   9     6990.42     6486.13     88.88 o
   1   1   9      462.60      438.85     14.93 o
   2   1   9       32.66       16.77      5.25 o
   3   1   9      296.81      329.35     12.88 o
   4   1   9     5137.53     5091.89     70.68 o
   5   1   9      304.48      274.62     25.91 o
   6   1   9     4832.35     4655.60     75.79 o
   7   1   9       21.13        5.69     14.30 o
   8   1   9        6.00       20.08     11.26 o
   9   1   9       97.50       94.93     13.90 o
  10   1   9      742.46      833.99     29.97 o
  11   1   9        6.74      -18.22     18.22 o
  12   1   9      433.53      505.62     37.08 o
 -17   2   9       19.77       26.45     13.62 o
 -16   2   9       13.16        2.55     11.42 o
 -15   2   9       71.36       64.82     13.29 o
 -14   2   9        8.37        8.31      8.83 o
 -13   2   9      759.96      817.03     28.03 o
 -12   2   9       79.84       76.72      9.88 o
 -11   2   9     1176.43     1187.03     22.84 o
 -10   2   9       36.36       18.85      5.72 o
  -9   2   9     1362.46     1385.56     22.44 o
  -8   2   9       66.59       66.53      5.29 o
  -7   2   9     7657.32     7664.84     71.77 o
  -6   2   9      287.70      272.20      7.41 o
  -5   2   9     3983.05     4141.40     43.11 o
  -4   2   9     2421.31     2384.60     24.94 o
  -3   2   9     1505.02     1524.58     16.42 o
  -2   2   9     1279.60     1304.05     15.15 o
  -1   2   9     8573.90     8404.34     88.10 o
   0   2   9      665.74      665.55     13.94 o
   1   2   9     2476.93     2521.55     34.50 o
   2   2   9     2058.62     2071.49     28.07 o
   3   2   9     1561.42     1469.14     27.39 o
   4   2   9      305.79      251.44     20.78 o
   5   2   9     3138.32     3103.55     52.21 o
   6   2   9      670.69      663.77     33.79 o
   7   2   9      820.11      798.61     26.68 o
   8   2   9      426.35      419.55     20.42 o
   9   2   9       17.03       24.39     11.22 o
  10   2   9      114.49      130.44     15.99 o
  11   2   9      137.97      156.75     24.02 o
  12   2   9       21.14       38.53     22.69 o
 -17   3   9        0.06       -7.85     11.86 o
 -16   3   9       30.16       36.73     12.95 o
 -15   3   9       38.68       52.70     12.22 o
 -14   3   9        9.99       10.97     10.34 o
 -13   3   9      103.73       93.14     10.54 o
 -12   3   9      179.81      175.35     11.37 o
 -11   3   9       52.83       54.44      7.37 o
 -10   3   9       43.12       54.82      6.61 o
  -9   3   9     3063.25     2910.46     37.96 o
  -8   3   9      143.82      137.86      6.33 o
  -7   3   9      843.64      775.19     12.27 o
  -6   3   9     2378.44     2335.04     29.94 o
  -5   3   9       17.04       28.39      4.82 o
  -4   3   9       49.92       59.85      3.40 o
  -3   3   9     2557.10     2522.77     23.43 o
  -2   3   9     2756.19     2650.47     27.95 o
  -1   3   9     1607.20     1605.36     23.34 o
   0   3   9     4160.45     4194.03     51.72 o
   1   3   9       36.13       44.60      6.92 o
   2   3   9      137.72      124.43      8.38 o
   3   3   9      731.51      746.90     18.69 o
   4   3   9      522.49      505.01     16.73 o
   5   3   9      756.88      799.65     21.12 o
   6   3   9     2083.04     1990.24     41.46 o
   7   3   9        5.75       13.99     14.76 o
   8   3   9      109.52       77.34     13.31 o
   9   3   9      129.38      146.99     14.83 o
  10   3   9      502.20      667.91     33.45 o
  11   3   9       41.75       22.72     20.45 o
  12   3   9      274.11      257.88     43.58 o
 -17   4   9        0.54        8.71     12.98 o
 -16   4   9        5.93        6.18     11.60 o
 -15   4   9       79.74       65.54     13.68 o
 -14   4   9        0.06       -9.51      9.51 o
 -13   4   9      489.97      507.05     25.83 o
 -12   4   9        0.56       -4.04      7.22 o
 -11   4   9        0.99        5.42      6.12 o
 -10   4   9      534.53      512.79     14.22 o
  -9   4   9      416.45      430.93     11.01 o
  -8   4   9      869.23      893.11     14.59 o
  -7   4   9     3558.80     3567.03     38.39 o
  -6   4   9      322.04      304.95      7.26 o
  -5   4   9      365.00      388.23      7.26 o
  -4   4   9     3497.59     3556.28     35.09 o
  -3   4   9     2336.20     2223.83     23.80 o
  -2   4   9     1352.89     1319.06     17.45 o
  -1   4   9     6782.43     6568.66     84.56 o
   0   4   9     1841.03     1946.84     27.96 o
   1   4   9      877.67      781.87     15.98 o
   2   4   9     6011.23     6038.52     76.65 o
   3   4   9      573.34      574.74     17.35 o
   4   4   9      533.06      498.33     16.38 o
   5   4   9     2910.11     2649.79     43.80 o
   6   4   9      769.86      741.06     22.12 o
   7   4   9      155.62      128.99     13.07 o
   8   4   9     1197.32     1311.47     34.95 o
   9   4   9      112.66      127.00     17.38 o
  10   4   9      133.90      172.71     25.90 o
  11   4   9      213.72      232.44     39.36 o
  12   4   9       59.85       91.30     36.19 o
 -17   5   9       15.16       19.73     19.22 o
 -16   5   9       15.30        6.55     11.55 o
 -15   5   9      170.54      174.17     17.60 o
 -14   5   9       18.18       22.82     10.62 o
 -13   5   9       60.63       63.86     10.73 o
 -12   5   9       23.21       23.98     11.59 o
 -11   5   9      450.84      431.55     17.50 o
 -10   5   9       84.53       76.91      8.47 o
  -9   5   9     1685.81     1602.64     23.90 o
  -8   5   9      154.36      161.27      6.39 o
  -7   5   9      652.90      640.14     10.84 o
  -6   5   9      641.91      647.48      9.50 o
  -5   5   9     1147.99     1065.91     13.20 o
  -4   5   9      165.65      171.50      5.02 o
  -3   5   9     5022.29     4817.84     49.65 o
  -2   5   9       15.26        4.35      4.28 o
  -1   5   9     1647.34     1654.83     27.45 o
   0   5   9      826.24      807.12     17.83 o
   1   5   9      945.91      894.21     17.56 o
   2   5   9      195.38      205.17     10.37 o
   3   5   9     2118.28     2018.04     34.78 o
   4   5   9      727.92      676.07     22.21 o
   5   5   9      180.93      183.21     11.97 o
   6   5   9      462.35      420.62     23.41 o
   7   5   9      154.28      155.87     22.34 o
   8   5   9       63.02       56.23     17.86 o
   9   5   9      148.21      126.04     21.91 o
  10   5   9       51.50       62.43     22.17 o
  11   5   9       14.96       61.01     29.32 o
  12   5   9       74.00      103.45     35.92 o
 -16   6   9        3.25       -7.98     11.37 o
 -15   6   9      123.62      160.29     17.90 o
 -14   6   9        6.45       14.79     10.34 o
 -13   6   9       62.08       91.03     20.09 o
 -12   6   9        0.52       -7.13      7.13 o
 -11   6   9       18.55        8.65      6.90 o
 -10   6   9      120.83      101.99      8.88 o
  -9   6   9      915.06      902.85     17.36 o
  -8   6   9      182.40      194.33      6.79 o
  -7   6   9      397.63      453.12      9.54 o
  -6   6   9     1448.67     1424.45     21.92 o
  -5   6   9      519.52      558.83     11.12 o
  -4   6   9     1206.96     1216.84     16.02 o
  -3   6   9     1606.05     1591.07     19.78 o
  -2   6   9     1132.83     1162.94     21.12 o
  -1   6   9     1159.30     1116.65     21.16 o
   0   6   9       62.30       59.19      6.79 o
   1   6   9      237.41      194.15     12.52 o
   2   6   9     3104.09     3222.95     54.90 o
   3   6   9     1491.11     1518.33     32.80 o
   4   6   9      477.85      560.54     27.55 o
   5   6   9      955.15      849.78     25.33 o
   6   6   9      528.20      552.05     25.57 o
   7   6   9        7.46      -13.43     13.43 o
   8   6   9      747.11      821.20     52.08 o
   9   6   9      209.44      184.32     24.19 o
  10   6   9      132.29      171.16     36.10 o
  11   6   9       75.67       50.45     29.85 o
 -16   7   9        7.81      -11.43     11.43 o
 -15   7   9      143.75      180.79     15.95 o
 -14   7   9        0.23       -9.42      9.42 o
 -13   7   9        7.80       10.99      9.27 o
 -12   7   9       29.15       13.97      7.92 o
 -11   7   9      393.31      342.76     14.01 o
 -10   7   9       42.25       31.18      6.92 o
  -9   7   9     1039.04      971.30     17.97 o
  -8   7   9        0.07       -0.79      4.02 o
  -7   7   9      352.31      363.18     10.39 o
  -6   7   9       52.69       44.90      5.45 o
  -5   7   9      877.55      818.90     16.90 o
  -4   7   9        1.00        6.29      6.99 o
  -3   7   9     2298.05     2146.88     29.24 o
  -2   7   9       62.06       61.17      6.09 o
  -1   7   9       21.18       21.98      5.76 o
   0   7   9        3.47       -5.42      5.42 o
   1   7   9     1030.34      957.89     21.22 o
   2   7   9      210.19      194.98     12.68 o
   3   7   9      822.39      741.11     23.09 o
   4   7   9       10.18        5.86      9.18 o
   5   7   9        0.56        0.00     11.05 o
   6   7   9       26.73       -0.81     10.71 o
   7   7   9      136.39      161.46     31.08 o
   8   7   9       68.19       40.34     18.58 o
   9   7   9       12.77      -17.08     17.08 o
  10   7   9        0.04      -24.92     26.24 o
  11   7   9        0.28       34.16     27.91 o
 -15   8   9       39.13       51.44     12.97 o
 -14   8   9        1.34       -9.26      9.26 o
 -13   8   9        7.98       -0.49      8.98 o
 -12   8   9       11.05        6.44      7.92 o
 -11   8   9      148.44      143.78     10.45 o
 -10   8   9        0.99        1.17      6.21 o
  -9   8   9      567.26      585.25     13.12 o
  -8   8   9       15.30        7.32      6.36 o
  -7   8   9      173.02      224.65     15.35 o
  -6   8   9        8.21       -0.35      6.98 o
  -5   8   9     1260.30     1168.26     26.54 o
  -4   8   9      224.05      242.32     12.97 o
  -3   8   9     1335.22     1409.19     27.42 o
  -2   8   9       80.38       81.74      6.89 o
  -1   8   9      793.31      829.54     18.74 o
   0   8   9       91.54       71.81      7.63 o
   1   8   9      113.56      157.56     11.73 o
   2   8   9      960.74     1001.61     26.23 o
   3   8   9      573.98      646.18     24.94 o
   4   8   9      170.87      147.08     15.15 o
   5   8   9      269.41      244.22     18.28 o
   6   8   9      113.33      112.98     15.24 o
   7   8   9        0.06        4.90     15.84 o
   8   8   9      285.13      353.56     29.63 o
   9   8   9       48.21       70.08     29.05 o
  10   8   9       92.43       91.48     33.19 o
 -15   9   9       11.55       47.09     15.47 o
 -14   9   9       11.91       22.98     10.48 o
 -13   9   9        1.87       10.23      9.44 o
 -12   9   9        3.25       -2.57      7.34 o
 -11   9   9      591.19      635.93     18.69 o
 -10   9   9       72.03       75.33      7.77 o
  -9   9   9      438.08      449.92     15.76 o
  -8   9   9       16.23        1.72     11.25 o
  -7   9   9       43.05       47.55     11.47 o
  -6   9   9       25.91       28.26      8.11 o
  -5   9   9     1570.30     1490.31     31.92 o
  -4   9   9       15.78       13.70      8.26 o
  -3   9   9     1049.50      970.64     19.83 o
  -2   9   9      460.63      451.39     13.79 o
  -1   9   9        4.04        8.48      5.79 o
   0   9   9       56.49       63.94     10.58 o
   1   9   9     1040.34     1010.20     31.03 o
   2   9   9       64.37       37.24     11.05 o
   3   9   9      693.74      617.44     25.24 o
   4   9   9      198.40      204.05     16.71 o
   5   9   9       63.12       71.05     14.43 o
   6   9   9       44.70       51.25     14.31 o
   7   9   9      219.84      240.02     37.90 o
   8   9   9       29.22       -7.33     17.94 o
   9   9   9       69.77       63.39     30.81 o
  10   9   9       67.78      100.37     31.61 o
 -14  10   9        2.46       11.27     16.46 o
 -13  10   9        6.97        0.44     11.89 o
 -12  10   9       19.71        6.94      9.48 o
 -11  10   9      101.53      115.59     11.98 o
 -10  10   9        0.69        3.63      7.80 o
  -9  10   9       62.61       66.32      8.87 o
  -8  10   9       67.34       56.73     12.47 o
  -7  10   9        0.52       16.70     11.37 o
  -6  10   9        0.52      -10.57     10.57 o
  -5  10   9      262.99      290.62     14.70 o
  -4  10   9       93.97      110.05     11.07 o
  -3  10   9      405.21      502.72     14.38 o
  -2  10   9       92.99      103.25     11.35 o
  -1  10   9        3.95       14.42      7.24 o
   0  10   9       44.50       38.78     11.67 o
   1  10   9      233.28      245.87     17.66 o
   2  10   9      120.96      123.80     14.89 o
   3  10   9       67.40       93.01     14.41 o
   4  10   9       22.31       21.45     12.79 o
   5  10   9        5.55       -5.42     12.29 o
   6  10   9       34.03       18.79     13.37 o
   7  10   9        2.30        4.20     31.34 o
   8  10   9      148.09      178.20     34.51 o
   9  10   9      107.84       66.74     31.87 o
 -13  11   9       11.27        3.43     13.03 o
 -12  11   9        1.89        4.44      9.93 o
 -11  11   9       94.22       99.17     13.26 o
 -10  11   9       19.95        4.09      8.88 o
  -9  11   9      200.56      223.60     32.80 o
  -8  11   9       34.63       25.80     15.69 o
  -7  11   9       32.93       57.77     18.18 o
  -6  11   9        0.92       -1.58     18.40 o
  -5  11   9      380.44      397.34     20.27 o
  -4  11   9        4.76       -3.57      8.18 o
  -3  11   9      218.23      210.72     11.27 o
  -2  11   9      115.50      141.72     10.11 o
  -1  11   9       97.69      122.90     13.96 o
   0  11   9        8.21        6.89     10.47 o
   1  11   9      403.13      381.18     26.85 o
   2  11   9        7.48       12.86     11.77 o
   3  11   9       19.69       17.30     12.21 o
   4  11   9       73.81       80.12     20.92 o
   5  11   9       10.56       -0.13     12.62 o
   6  11   9       43.53       24.17     21.07 o
   7  11   9      112.68      146.68     33.46 o
   8  11   9       22.01        4.23     26.59 o
 -12  12   9       11.58       19.11     12.41 o
 -11  12   9       43.74       38.68     10.51 o
 -10  12   9        0.33        2.57      8.53 o
  -9  12   9       20.80       63.57     25.71 o
  -8  12   9        1.78        8.86     20.21 o
  -7  12   9       20.75       25.47     16.43 o
  -6  12   9       26.14       31.30     17.48 o
  -5  12   9      118.25      125.11     26.06 o
  -4  12   9       18.00       20.35      6.57 o
  -3  12   9        7.91       10.85      7.26 o
  -2  12   9       65.30       69.40     13.22 o
  -1  12   9       11.17        7.61     11.31 o
   0  12   9        5.06        4.31     11.02 o
   1  12   9       28.20       42.76     20.74 o
   2  12   9       17.25       12.49     12.47 o
   3  12   9        5.17       15.99     13.28 o
   4  12   9       71.15       77.45     15.56 o
   5  12   9        0.08       15.67     13.58 o
   6  12   9        0.00       -3.17     22.89 o
   7  12   9        0.16       35.92     28.61 o
 -11  13   9       45.23       40.50     12.41 o
 -10  13   9        1.79        8.80      9.24 o
  -9  13   9       17.30       38.21     26.50 o
  -8  13   9       15.91       36.28     18.31 o
  -7  13   9       26.64       39.72     18.05 o
  -6  13   9        8.90        7.62     16.00 o
  -5  13   9       92.86       89.00     20.69 o
  -4  13   9        1.90        4.60      7.76 o
  -3  13   9       13.82        6.39     11.56 o
  -2  13   9       29.50        7.57     12.26 o
  -1  13   9       46.81       37.28     12.98 o
   0  13   9       22.77       32.03     13.32 o
   1  13   9      199.43      212.45     18.75 o
   2  13   9       75.96       75.22     15.21 o
   3  13   9        7.76      -12.53     12.53 o
   4  13   9       47.53       28.73     23.73 o
   5  13   9       30.79      -24.39     24.56 o
   6  13   9        8.72       17.43     26.06 o
  -8  14   9       18.57       44.99     25.00 o
  -7  14   9      136.93      142.98     31.61 o
  -6  14   9       69.62       82.86     20.15 o
  -5  14   9       14.60       18.88      8.05 o
  -4  14   9        9.81       11.71     22.10 o
  -3  14   9        1.12       -2.29     20.43 o
  -2  14   9       36.96       31.45     13.26 o
  -1  14   9       16.72       -6.55     11.99 o
   0  14   9        1.34       10.68     17.98 o
   1  14   9       13.16       -5.50     12.75 o
   2  14   9        0.97      -16.39     16.39 o
   3  14   9        6.03       -0.62     15.13 o
   4  14   9       10.36       -6.34     24.83 o
  -7  15   9       11.31        7.92      9.86 o
  -6  15   9        0.17        8.40     22.41 o
  -5  15   9       14.86       18.05     24.83 o
  -4  15   9       30.00       12.50     25.18 o
  -3  15   9        4.87       -4.31     22.80 o
  -2  15   9       20.11       -7.04     23.16 o
  -1  15   9        1.58       11.29     30.15 o
   0  15   9        0.05       -6.18     16.06 o
   1  15   9        4.76       47.37     26.15 o
   2  15   9        0.69      -13.21     23.77 o
 -16   0  10       62.69       82.82     17.19 o
 -14   0  10       14.30       -8.31     12.23 o
 -12   0  10     1228.85     1278.52     40.32 o
 -10   0  10     2402.06     2214.03     54.56 o
  -8   0  10      840.31      933.76     23.71 o
  -6   0  10     8691.90     8887.94    122.54 o
  -4   0  10     6646.38     6501.37     82.00 o
  -2   0  10     1851.21     2049.52     30.96 o
   0   0  10    14007.36    14181.78    196.66 o
   2   0  10     7228.52     6878.34    116.66 o
   4   0  10      444.62      463.62     22.17 o
   6   0  10     5370.87     5472.90    134.55 o
   8   0  10     1164.73     1123.21     47.66 o
  10   0  10       10.44        6.34     20.84 o
  12   0  10      153.54       68.67     36.45 o
 -17   1  10        9.34       36.45     17.33 o
 -16   1  10        0.86        8.02     11.87 o
 -15   1  10       13.84       11.03      9.47 o
 -14   1  10       30.61       27.91      9.48 o
 -13   1  10      215.59      244.65     13.35 o
 -12   1  10       18.39       18.48      8.01 o
 -11   1  10        0.17       -6.81      7.30 o
 -10   1  10      170.79      138.68     12.63 o
  -9   1  10      131.78      117.91      6.13 o
  -8   1  10      370.99      361.64     10.58 o
  -7   1  10       16.50       19.64      4.38 o
  -6   1  10       66.01       50.51      4.38 o
  -5   1  10      344.96      347.16      7.72 o
  -4   1  10       63.33       67.04      3.58 o
  -3   1  10       41.30       50.76      3.76 o
  -2   1  10      828.53      806.78     12.20 o
  -1   1  10       19.91        8.52      3.96 o
   0   1  10     1019.22     1099.74     26.47 o
   1   1  10      969.08      959.11     27.29 o
   2   1  10      124.94      145.72      9.95 o
   3   1  10        6.55       -5.57      5.57 o
   4   1  10      748.54      763.13     23.13 o
   5   1  10      884.31      833.01     24.57 o
   6   1  10       13.83        2.69     15.54 o
   7   1  10      590.39      556.06     22.04 o
   8   1  10      107.47      110.01     14.85 o
   9   1  10       61.39       59.96     12.82 o
  10   1  10       23.08       13.41     26.22 o
  11   1  10      120.93      128.69     23.19 o
  12   1  10       19.30       45.14     23.30 o
 -17   2  10        0.04        7.05     12.51 o
 -16   2  10       73.80       73.76     13.73 o
 -15   2  10       39.58       46.56     12.47 o
 -14   2  10       73.30       88.86     11.40 o
 -13   2  10        5.11        2.80      8.11 o
 -12   2  10     1912.70     1926.75     46.57 o
 -11   2  10      440.56      412.78     15.93 o
 -10   2  10     1401.28     1380.86     24.31 o
  -9   2  10       87.64       94.07      7.40 o
  -8   2  10      320.37      383.71     12.47 o
  -7   2  10      113.36      137.33      5.54 o
  -6   2  10     9119.27     9231.47     90.71 o
  -5   2  10      363.99      363.63      8.83 o
  -4   2  10     6389.84     6395.92     60.69 o
  -3   2  10      127.27      121.31      4.20 o
  -2   2  10      914.15      957.87     13.63 o
  -1   2  10      246.25      273.83      8.73 o
   0   2  10    16925.74    17013.40    173.69 o
   1   2  10      616.75      610.13     14.75 o
   2   2  10     5729.21     5644.25     76.12 o
   3   2  10      985.87      973.12     29.48 o
   4   2  10       17.75       15.36      9.27 o
   5   2  10      125.76       88.43     13.66 o
   6   2  10     3528.11     3546.77     62.94 o
   7   2  10      155.92      190.00     14.61 o
   8   2  10     1196.43     1185.23     34.04 o
   9   2  10      201.24      248.09     18.03 o
  10   2  10       28.74       33.46     16.96 o
  11   2  10        7.73      -10.71     17.31 o
  12   2  10      218.96      205.23     43.14 o
 -17   3  10        1.34       11.23     12.67 o
 -16   3  10       45.23       34.37     12.73 o
 -15   3  10        0.52        2.42     10.37 o
 -14   3  10      303.41      307.31     20.41 o
 -13   3  10       98.30      120.15     12.87 o
 -12   3  10      193.29      198.66     13.06 o
 -11   3  10       96.55      119.56      9.77 o
 -10   3  10      391.93      394.74     12.73 o
  -9   3  10      466.23      448.98     11.34 o
  -8   3  10     1786.42     1736.07     27.11 o
  -7   3  10      252.86      251.64      7.47 o
  -6   3  10      880.83      853.06     14.09 o
  -5   3  10       48.53       90.53     11.28 o
  -4   3  10      724.60      723.17     12.37 o
  -3   3  10      572.17      606.29      9.36 o
  -2   3  10     6732.56     6870.01     68.71 o
  -1   3  10        6.56        4.27      5.47 o
   0   3  10     1066.74     1045.46     19.04 o
   1   3  10      111.94      120.24      7.63 o
   2   3  10      948.09     1010.48     31.62 o
   3   3  10        0.39       -6.72      6.72 o
   4   3  10     2294.28     2352.82     42.83 o
   5   3  10      776.59      701.31     23.31 o
   6   3  10      352.51      353.78     18.41 o
   7   3  10      177.62      168.65     14.58 o
   8   3  10       59.40       63.80     21.39 o
   9   3  10        0.19      -13.01     13.01 o
  10   3  10       88.07      105.75     23.22 o
  11   3  10       31.39       18.14     27.38 o
 -17   4  10        7.21       -0.09     11.88 o
 -16   4  10       47.64       51.84     13.18 o
 -15   4  10        1.93        4.36     10.01 o
 -14   4  10       40.01       65.06     13.16 o
 -13   4  10       19.60       28.84      9.91 o
 -12   4  10      550.95      590.37     28.14 o
 -11   4  10       62.15       67.77     10.14 o
 -10   4  10      397.01      421.12     13.73 o
  -9   4  10       41.26       41.38      5.30 o
  -8   4  10     1083.33     1068.37     16.52 o
  -7   4  10      159.22      145.98      7.18 o
  -6   4  10     4274.78     4295.47     48.24 o
  -5   4  10      189.83      197.77      5.72 o
  -4   4  10     1651.68     1699.52     19.65 o
  -3   4  10     1640.63     1694.57     20.02 o
  -2   4  10     4199.82     4157.95     46.73 o
  -1   4  10       80.72       77.32      6.87 o
   0   4  10     5910.51     5685.74     68.50 o
   1   4  10      554.64      573.97     26.25 o
   2   4  10     1233.82     1210.66     24.80 o
   3   4  10      148.17      176.29     10.80 o
   4   4  10     2339.58     2326.87     39.89 o
   5   4  10       54.37       49.12     12.22 o
   6   4  10     1662.22     1634.68     42.71 o
   7   4  10      208.14      202.82     15.61 o
   8   4  10      414.22      374.73     28.91 o
   9   4  10      290.67      309.91     41.29 o
  10   4  10       51.52       62.77     30.99 o
  11   4  10       28.98       -6.96     28.70 o
 -17   5  10        0.96       -5.67     12.94 o
 -16   5  10        0.31        0.25     10.75 o
 -15   5  10       44.08       39.97     11.59 o
 -14   5  10      133.78      139.74     13.73 o
 -13   5  10      168.25      159.41     13.20 o
 -12   5  10      290.19      288.61     15.17 o
 -11   5  10        0.09        1.12      6.51 o
 -10   5  10      168.52      135.28      7.41 o
  -9   5  10      218.78      205.78      9.61 o
  -8   5  10     2142.43     2060.04     26.62 o
  -7   5  10      358.40      352.85      9.34 o
  -6   5  10      695.76      704.61     11.49 o
  -5   5  10      164.29      168.11      6.98 o
  -4   5  10     1971.64     1907.61     23.10 o
  -3   5  10      434.52      470.45      9.91 o
  -2   5  10     3414.68     3289.26     46.97 o
  -1   5  10      748.58      750.04     17.42 o
   0   5  10      240.40      257.74     10.94 o
   1   5  10       16.58       22.80     10.05 o
   2   5  10     2108.42     2160.99     41.33 o
   3   5  10        7.12       21.36      8.63 o
   4   5  10     2853.16     2808.15     51.70 o
   5   5  10      156.95      147.70     12.90 o
   6   5  10      163.46      165.83     19.58 o
   7   5  10        0.29      -20.38     20.38 o
   8   5  10      244.16      272.50     25.67 o
   9   5  10       15.31      -16.41     16.41 o
  10   5  10      256.23      294.86     40.94 o
  11   5  10        2.36        0.35     27.38 o
 -16   6  10        3.59       -0.91     11.70 o
 -15   6  10       50.05       60.86     12.25 o
 -14   6  10       52.71       42.76     10.89 o
 -13   6  10       38.87       23.73     10.03 o
 -12   6  10      310.39      350.82     20.53 o
 -11   6  10        0.09        1.47      6.67 o
 -10   6  10       27.87       39.96      6.23 o
  -9   6  10       25.71       16.81      5.84 o
  -8   6  10      208.24      208.25      7.64 o
  -7   6  10        0.36       -3.55      3.55 o
  -6   6  10     2461.90     2446.93     27.76 o
  -5   6  10      299.43      304.58      7.31 o
  -4   6  10       32.45       32.97      3.96 o
  -3   6  10        0.20       10.18      4.24 o
  -2   6  10     1134.22     1151.06     21.82 o
  -1   6  10        0.28        1.67      5.50 o
   0   6  10     3108.29     2958.64     44.79 o
   1   6  10      907.00      838.04     23.20 o
   2   6  10       32.35       32.58      8.78 o
   3   6  10      474.03      519.87     19.85 o
   4   6  10      336.13      363.63     17.38 o
   5   6  10       62.55       87.28     11.78 o
   6   6  10      425.80      401.99     27.55 o
   7   6  10      110.55       98.89     20.39 o
   8   6  10        3.57        4.00     16.51 o
   9   6  10      303.27      344.18     37.90 o
  10   6  10       23.05       48.07     28.88 o
  11   6  10       16.24       -7.04     30.11 o
 -16   7  10       14.39       13.59     12.05 o
 -15   7  10       49.57       33.24     13.60 o
 -14   7  10      141.43      181.09     14.76 o
 -13   7  10       89.36      102.91     14.54 o
 -12   7  10       22.10       28.31     11.98 o
 -11   7  10       30.28       28.51      7.28 o
 -10   7  10      287.12      261.52     10.04 o
  -9   7  10      262.20      244.75      8.59 o
  -8   7  10     1865.99     1793.08     25.34 o
  -7   7  10      996.65      914.42     18.15 o
  -6   7  10      203.90      288.96     11.85 o
  -5   7  10        9.56       14.92      3.87 o
  -4   7  10     1639.98     1450.69     20.02 o
  -3   7  10      584.57      601.20     13.02 o
  -2   7  10     2605.52     2480.84     38.23 o
  -1   7  10      323.08      342.94     12.44 o
   0   7  10      477.57      496.91     15.58 o
   1   7  10       89.61      103.78     11.58 o
   2   7  10     1367.84     1282.76     30.44 o
   3   7  10      158.12      130.12     12.33 o
   4   7  10     1617.22     1592.51     36.45 o
   5   7  10      345.32      392.49     32.73 o
   6   7  10       24.64       38.06     17.49 o
   7   7  10        2.55      -13.61     15.73 o
   8   7  10      135.30      141.53     23.01 o
   9   7  10       23.38       -2.38     27.82 o
  10   7  10      160.01       77.04     32.84 o
 -15   8  10       44.94       44.13     11.95 o
 -14   8  10       50.97       60.35     11.02 o
 -13   8  10        9.27       24.53     14.33 o
 -12   8  10       49.24       68.67      9.05 o
 -11   8  10        9.00       17.92      6.81 o
 -10   8  10       42.78       39.90      6.84 o
  -9   8  10      244.97      226.01      8.11 o
  -8   8  10      746.87      740.13     19.02 o
  -7   8  10       25.41       36.91     10.26 o
  -6   8  10       89.76      108.42      8.41 o
  -5   8  10       36.88       30.73      5.95 o
  -4   8  10       40.00       53.61      5.21 o
  -3   8  10        5.05        4.58      5.43 o
  -2   8  10      665.25      737.45     17.71 o
  -1   8  10       47.86       60.29      7.52 o
   0   8  10        7.99       14.64      8.52 o
   1   8  10       10.16       -1.42      8.41 o
   2   8  10       68.72      106.18     11.84 o
   3   8  10       52.76       65.58     13.18 o
   4   8  10      149.05      158.48     15.74 o
   5   8  10       61.39       79.33     14.90 o
   6   8  10       48.36       29.54     17.16 o
   7   8  10       17.56        7.06     17.05 o
   8   8  10        5.45       -1.47     17.27 o
   9   8  10      128.73      145.36     34.51 o
  10   8  10       26.77       19.63     26.68 o
 -15   9  10       55.46       67.44     27.82 o
 -14   9  10       97.43      123.08     13.06 o
 -13   9  10        6.46        5.06     10.26 o
 -12   9  10        8.18       -0.76      7.65 o
 -11   9  10       96.96       83.05     10.65 o
 -10   9  10       53.29       36.70      8.36 o
  -9   9  10      152.11      142.03      7.68 o
  -8   9  10      542.55      553.66     24.00 o
  -7   9  10      325.90      335.23     23.32 o
  -6   9  10       59.42       74.67     16.00 o
  -5   9  10       18.57       10.46      5.41 o
  -4   9  10      779.26      735.00     18.15 o
  -3   9  10      349.85      349.46     12.19 o
  -2   9  10     1264.92     1220.66     24.30 o
  -1   9  10      150.83      180.58     10.56 o
   0   9  10       19.65       12.87      8.76 o
   1   9  10       34.76       29.58     11.40 o
   2   9  10     1149.97     1170.67     35.45 o
   3   9  10      224.59      229.06     25.31 o
   4   9  10      401.40      404.90     44.34 o
   5   9  10      184.54      169.11     22.91 o
   6   9  10        5.91        4.41     18.00 o
   7   9  10        2.87       -9.57     22.27 o
   8   9  10       94.04       89.89     31.70 o
   9   9  10       38.57       30.90     31.78 o
 -14  10  10        8.44       14.61     15.94 o
 -13  10  10        0.99       14.33     10.65 o
 -12  10  10        1.13        6.64      9.55 o
 -11  10  10       56.69       45.45      9.71 o
 -10  10  10       44.01       54.21     11.26 o
  -9  10  10       51.40       44.89     13.73 o
  -8  10  10      127.61      158.25     16.78 o
  -7  10  10        0.79       -3.00     10.96 o
  -6  10  10        9.90        2.62     14.75 o
  -5  10  10      157.19      177.25     18.77 o
  -4  10  10      146.32      147.46     12.71 o
  -3  10  10       44.70       37.18      6.90 o
  -2  10  10        3.28       14.20      7.30 o
  -1  10  10        5.11       -0.58     10.57 o
   0  10  10        5.05        4.20     10.66 o
   1  10  10       34.95       39.21     12.39 o
   2  10  10       15.81       17.18     15.15 o
   3  10  10        3.30       -2.98     11.57 o
   4  10  10       19.63       21.47     13.17 o
   5  10  10       36.47       16.50     16.50 o
   6  10  10        0.04      -16.37     16.37 o
   7  10  10        6.60       -6.52     24.21 o
   8  10  10       13.09       68.50     28.09 o
 -13  11  10        7.15       12.59     12.33 o
 -12  11  10        4.35        4.14     10.57 o
 -11  11  10       79.90       63.72     12.72 o
 -10  11  10      168.22      149.45     12.58 o
  -9  11  10       68.52       70.00     18.07 o
  -8  11  10      125.57      171.87     21.07 o
  -7  11  10       12.64        2.48     15.06 o
  -6  11  10        9.07       -7.48     20.69 o
  -5  11  10       22.63        0.88     20.69 o
  -4  11  10      320.25      322.17     16.35 o
  -3  11  10      186.83      184.49     11.32 o
  -2  11  10      158.04      151.72     10.78 o
  -1  11  10       61.99       47.42     12.15 o
   0  11  10        1.95        3.53     13.78 o
   1  11  10       15.10       22.62     12.40 o
   2  11  10      185.46      195.38     21.23 o
   3  11  10      179.13      171.53     18.05 o
   4  11  10      211.44      178.78     21.62 o
   5  11  10      131.85      136.39     23.38 o
   6  11  10        7.75       55.03     28.35 o
   7  11  10       16.82      -10.21     23.33 o
 -12  12  10        2.81        2.55     10.65 o
 -11  12  10       63.12       54.87     10.61 o
 -10  12  10       58.14       55.53     10.03 o
  -9  12  10       28.55       21.71     16.92 o
  -8  12  10       13.09        6.14     16.05 o
  -7  12  10        2.54       -4.69     15.26 o
  -6  12  10       77.29       89.19     27.47 o
  -5  12  10       88.28       92.97     25.36 o
  -4  12  10       93.16      110.19     10.76 o
  -3  12  10      103.66      115.20      9.84 o
  -2  12  10       16.83       39.72     12.86 o
  -1  12  10        1.93       -1.03     12.03 o
   0  12  10       30.44        8.32     12.25 o
   1  12  10       83.88      111.50     15.84 o
   2  12  10       38.61       34.83     20.27 o
   3  12  10        6.15      -12.32     12.32 o
   4  12  10        0.18       -2.08     16.77 o
   5  12  10        3.17       -1.58     25.18 o
   6  12  10        9.43      -22.71     22.71 o
 -10  13  10       32.87       36.27      9.60 o
  -9  13  10       33.42       36.01     25.53 o
  -8  13  10       16.13       29.67     28.92 o
  -7  13  10       56.30       90.20     34.95 o
  -6  13  10       22.83       48.48     17.96 o
  -5  13  10       54.77       56.97      8.72 o
  -4  13  10       70.70       57.03     21.39 o
  -3  13  10       26.92       24.04     23.95 o
  -2  13  10       43.77       46.54     17.34 o
  -1  13  10        2.31       -7.52     15.43 o
   0  13  10       34.99       45.71     13.89 o
   1  13  10       14.08       -5.36     16.44 o
   2  13  10       64.77       94.36     20.43 o
   3  13  10        0.13      -10.28     16.87 o
   4  13  10       36.29       17.61     27.91 o
   5  13  10       23.91       32.84     28.35 o
  -8  14  10        5.60       16.46     25.53 o
  -7  14  10       22.85       12.33     23.60 o
  -6  14  10       46.32       21.83     25.71 o
  -5  14  10        5.62       23.33     24.92 o
  -4  14  10       12.16       22.01     24.21 o
  -3  14  10       14.93       35.74     25.36 o
  -2  14  10        5.60       10.83     23.42 o
  -1  14  10        0.23      -14.99     14.99 o
   0  14  10       25.68       13.17     19.15 o
   1  14  10       41.49       46.09     18.61 o
   2  14  10       13.16       -6.96     23.95 o
   3  14  10        6.31       -7.84     23.33 o
  -7  15  10       19.31        0.44     25.18 o
  -6  15  10        0.55      -22.71     22.71 o
  -5  15  10        1.10      -18.40     22.27 o
  -4  15  10       29.10       44.29     26.59 o
  -3  15  10        6.11      -13.29     22.54 o
  -2  15  10        8.47      -20.78     20.78 o
  -1  15  10       15.78       16.99     25.88 o
   0  15  10        6.93       24.04     26.06 o
   1  15  10        1.30       18.66     25.27 o
 -17   0  11       20.11        6.60     22.27 o
 -15   0  11       86.60       82.83     16.38 o
 -13   0  11       22.16       13.46     11.83 o
 -11   0  11     1042.18     1060.31     35.23 o
  -9   0  11     2145.89     1941.01     49.45 o
  -7   0  11       49.46       28.51      5.66 o
  -5   0  11     5257.07     5248.61     67.90 o
  -3   0  11     6942.81     6856.43     97.73 o
  -1   0  11      203.55      230.58     10.66 o
   1   0  11     9895.22     9529.39    187.97 o
   3   0  11     5318.67     4988.74    144.60 o
   5   0  11      124.92      169.21     19.95 o
   7   0  11     1762.87     1805.94     62.75 o
   9   0  11      790.70      954.04     47.50 o
  11   0  11        2.02       -0.35     31.08 o
 -17   1  11        0.85        4.68     12.39 o
 -16   1  11       66.05       80.93     16.62 o
 -15   1  11        0.31       -8.62      8.62 o
 -14   1  11       14.43        8.56      8.87 o
 -13   1  11        0.46       -8.27      8.27 o
 -12   1  11        4.02       21.40      8.09 o
 -11   1  11      454.86      436.03     16.39 o
 -10   1  11     1139.34     1211.81     26.30 o
  -9   1  11        5.12        6.51      6.57 o
  -8   1  11      442.00      447.63     12.71 o
  -7   1  11       15.46       16.92      3.09 o
  -6   1  11     1954.20     2077.04     23.12 o
  -5   1  11      188.40      175.45      5.34 o
  -4   1  11     4002.22     4212.36     39.80 o
  -3   1  11        0.47        8.90      3.44 o
  -2   1  11      921.04      950.32     14.91 o
  -1   1  11      100.28      108.59      6.32 o
   0   1  11      166.74      159.69      9.36 o
   1   1  11       10.44        1.45      4.04 o
   2   1  11     1604.64     1574.70     30.96 o
   3   1  11       17.93       22.11      8.09 o
   4   1  11      390.13      344.46     14.32 o
   5   1  11      156.40      126.77     13.49 o
   6   1  11        5.94       -3.33      8.76 o
   7   1  11        0.63       -8.32     11.46 o
   8   1  11       67.21       42.79     11.77 o
   9   1  11        1.79       10.02     14.27 o
  10   1  11       39.54       23.71     13.21 o
  11   1  11       10.79       14.30     17.54 o
 -17   2  11       22.44       -0.73     17.79 o
 -16   2  11        6.69       21.53     21.49 o
 -15   2  11       68.33       38.91     11.87 o
 -14   2  11        2.98        3.29      8.57 o
 -13   2  11        0.38       -1.26      8.88 o
 -12   2  11      250.35      252.61     13.02 o
 -11   2  11      126.84      119.78     14.02 o
 -10   2  11       13.03       -0.29      7.11 o
  -9   2  11      600.57      567.39     12.71 o
  -8   2  11       90.57       98.02      5.65 o
  -7   2  11       11.20       20.72      4.15 o
  -6   2  11       85.66       69.05      5.35 o
  -5   2  11     4893.41     4916.12     51.46 o
  -4   2  11      184.53      206.61      6.07 o
  -3   2  11     4907.82     4859.26     45.49 o
  -2   2  11       17.50       17.54      4.22 o
  -1   2  11      245.77      269.77     13.09 o
   0   2  11       27.09       15.51      5.24 o
   1   2  11     6530.39     6433.41     77.62 o
   2   2  11       69.55       95.33      8.68 o
   3   2  11     5251.96     4852.70     77.01 o
   4   2  11        2.90       -6.54     10.12 o
   5   2  11       75.25       99.22     12.79 o
   6   2  11       59.03       47.85     11.56 o
   7   2  11     1584.85     1602.07     38.96 o
   8   2  11        2.39       -8.37     10.07 o
   9   2  11      643.00      662.41     35.20 o
  10   2  11        7.35       22.27     25.97 o
  11   2  11        0.15       -4.75     28.35 o
 -17   3  11        1.59       22.09     12.32 o
 -16   3  11       55.38       67.96     13.80 o
 -15   3  11        2.80       12.88     10.64 o
 -14   3  11        8.13        2.26      9.66 o
 -13   3  11       73.97       71.00      9.77 o
 -12   3  11      447.16      470.60     17.17 o
 -11   3  11        8.62       10.73      7.15 o
 -10   3  11      637.26      680.34     18.91 o
  -9   3  11       58.74       46.31      5.64 o
  -8   3  11       18.89       20.71      4.60 o
  -7   3  11     1187.23     1155.97     19.11 o
  -6   3  11     1550.47     1552.10     27.59 o
  -5   3  11      890.93      843.70     14.61 o
  -4   3  11     2124.03     2116.46     25.05 o
  -3   3  11     2061.48     2083.24     34.87 o
  -2   3  11      444.50      514.97     12.18 o
  -1   3  11     3096.78     3057.29     37.47 o
   0   3  11      970.14      954.08     18.68 o
   1   3  11      581.32      569.26     16.89 o
   2   3  11     1403.96     1361.28     27.21 o
   3   3  11      498.37      585.79     21.38 o
   4   3  11      144.99      101.29     11.54 o
   5   3  11     1226.20     1282.77     32.85 o
   6   3  11      208.13      199.09     15.14 o
   7   3  11      103.23      100.85     14.53 o
   8   3  11       82.94       70.50     14.98 o
   9   3  11      118.84      139.26     24.25 o
  10   3  11        4.87       -5.63     22.45 o
  11   3  11      106.68       81.44     33.37 o
 -17   4  11        3.68       11.40     12.80 o
 -16   4  11       26.76       21.03     12.20 o
 -15   4  11       10.78       20.48     10.84 o
 -14   4  11       45.96       42.42     12.21 o
 -13   4  11        0.07       -8.85      8.85 o
 -12   4  11      352.48      367.75     17.39 o
 -11   4  11      146.41      146.96     10.22 o
 -10   4  11       47.34       50.64      6.72 o
  -9   4  11      306.76      297.17      9.35 o
  -8   4  11      201.87      201.08      7.47 o
  -7   4  11       98.55      103.11      6.08 o
  -6   4  11     1089.66     1009.00     17.32 o
  -5   4  11     1058.47     1058.92     19.66 o
  -4   4  11      340.46      318.44      8.57 o
  -3   4  11       76.41       87.20      5.60 o
  -2   4  11     2282.31     2240.20     32.03 o
  -1   4  11       25.78       23.75      6.12 o
   0   4  11      632.55      628.60     16.59 o
   1   4  11     2916.61     2741.46     42.78 o
   2   4  11      347.74      336.08     13.81 o
   3   4  11      869.37      777.70     27.77 o
   4   4  11      352.36      299.20     19.19 o
   5   4  11       14.87       13.17     11.30 o
   6   4  11       31.03       16.91     12.33 o
   7   4  11      731.89      759.64     31.65 o
   8   4  11       54.29       24.93     16.95 o
   9   4  11      188.59      194.08     26.14 o
  10   4  11        8.40       -8.01     23.15 o
  11   4  11        4.12      -13.56     25.62 o
 -17   5  11        8.00       32.52     16.98 o
 -16   5  11       31.47       30.00     12.32 o
 -15   5  11        8.36       -9.93     13.15 o
 -14   5  11       15.23       21.99     10.15 o
 -13   5  11       95.62       81.30     11.11 o
 -12   5  11      363.99      354.71     16.91 o
 -11   5  11       47.99       45.29      8.89 o
 -10   5  11      228.81      229.21      9.65 o
  -9   5  11       63.55       55.95      6.10 o
  -8   5  11       83.61       79.57      5.51 o
  -7   5  11      874.42      867.81     15.81 o
  -6   5  11     2234.59     2222.33     30.30 o
  -5   5  11      305.99      325.54      8.20 o
  -4   5  11     1475.79     1467.87     19.61 o
  -3   5  11      939.12      892.05     15.36 o
  -2   5  11        0.78        8.98      5.92 o
  -1   5  11     4572.21     4582.36     63.71 o
   0   5  11      954.29      940.64     21.00 o
   1   5  11      245.17      257.86     13.95 o
   2   5  11     1811.15     1709.17     36.14 o
   3   5  11      857.64      811.22     24.79 o
   4   5  11       49.91       44.00     12.89 o
   5   5  11     1492.55     1679.17     52.10 o
   6   5  11      404.45      408.85     23.45 o
   7   5  11      132.97      141.59     22.41 o
   8   5  11       48.97      -10.39     16.12 o
   9   5  11      154.41      201.44     37.07 o
  10   5  11        8.88      -18.31     27.12 o
 -16   6  11        4.41       20.56     12.06 o
 -15   6  11        1.42       -9.36      9.78 o
 -14   6  11      128.05      140.81     13.36 o
 -13   6  11       28.51       19.99      9.43 o
 -12   6  11      155.89      158.35     12.24 o
 -11   6  11       41.65       44.07      8.04 o
 -10   6  11        0.04       -2.75      5.19 o
  -9   6  11        0.16        4.80      4.73 o
  -8   6  11      501.73      461.74     11.28 o
  -7   6  11      520.07      469.89     11.69 o
  -6   6  11     1367.70     1266.14     19.92 o
  -5   6  11       77.95       89.48      4.97 o
  -4   6  11      384.41      420.45      9.63 o
  -3   6  11       56.62       63.76      6.08 o
  -2   6  11      234.27      196.08     10.08 o
  -1   6  11       71.10       56.33      7.45 o
   0   6  11      909.74      787.95     22.66 o
   1   6  11       18.27       21.61     12.21 o
   2   6  11      187.00      181.15     13.19 o
   3   6  11       95.79       81.23     11.09 o
   4   6  11       14.25       -1.88     11.54 o
   5   6  11       11.07       20.11     12.78 o
   6   6  11       94.43       40.05     21.00 o
   7   6  11       46.26       47.61     18.49 o
   8   6  11       30.46        8.32     16.63 o
   9   6  11      104.51      123.00     34.16 o
  10   6  11        2.35       -5.72     25.09 o
 -16   7  11        0.99        7.73     11.71 o
 -15   7  11        0.11       -5.21     10.00 o
 -14   7  11       37.33       39.51     10.42 o
 -13   7  11       95.25      100.92     11.71 o
 -12   7  11      234.12      261.17     14.47 o
 -11   7  11       88.27      108.84     11.68 o
 -10   7  11        5.08       21.12      6.34 o
  -9   7  11      127.97      118.92      6.38 o
  -8   7  11      315.48      289.51      8.71 o
  -7   7  11      565.58      587.48     12.61 o
  -6   7  11      470.47      519.49     12.55 o
  -5   7  11       30.07       40.60      8.32 o
  -4   7  11      448.26      458.95     10.53 o
  -3   7  11      946.06      916.37     19.97 o
  -2   7  11      432.32      453.79     14.55 o
  -1   7  11     2753.11     2733.84     42.93 o
   0   7  11     1757.34     1801.36     37.31 o
   1   7  11      330.99      378.77     23.29 o
   2   7  11      211.76      197.61     13.61 o
   3   7  11      874.73      891.39     26.63 o
   4   7  11      106.47      144.84     16.33 o
   5   7  11     1157.54     1301.30    136.23 o
   6   7  11      269.70      244.54     25.21 o
   7   7  11      173.77      231.05     27.87 o
   8   7  11      141.05      135.18     24.26 o
   9   7  11      202.81      279.54     40.59 o
 -15   8  11        2.36       17.50     10.98 o
 -14   8  11       96.46      105.92     12.41 o
 -13   8  11        0.01        3.51      8.42 o
 -12   8  11      143.68      166.60     12.08 o
 -11   8  11        9.57        5.71      6.64 o
 -10   8  11       94.81       89.39      6.41 o
  -9   8  11       26.02       20.57      4.55 o
  -8   8  11      113.24       99.79      6.88 o
  -7   8  11      194.82      142.13     12.49 o
  -6   8  11      353.07      313.23      9.99 o
  -5   8  11       48.78       38.78      5.32 o
  -4   8  11       18.65        7.88      4.29 o
  -3   8  11        7.14       14.59      6.38 o
  -2   8  11      722.05      650.17     17.43 o
  -1   8  11        0.71        6.27      6.81 o
   0   8  11      639.51      558.34     20.88 o
   1   8  11        2.29       -1.88      9.05 o
   2   8  11        3.34       -3.69      9.29 o
   3   8  11       34.60       57.33     12.76 o
   4   8  11       89.08       53.15     17.59 o
   5   8  11        1.41       -8.35     15.21 o
   6   8  11       16.56      -10.48     15.56 o
   7   8  11        0.01      -13.89     16.96 o
   8   8  11        2.86       27.82     29.41 o
   9   8  11        5.71       45.34     32.66 o
 -15   9  11        1.72      -23.95     23.95 o
 -14   9  11       40.93       58.08     16.73 o
 -13   9  11       16.64        9.23     16.02 o
 -12   9  11       42.99      122.91     29.23 o
 -11   9  11       52.73       73.93     10.27 o
 -10   9  11        1.38        0.34      5.37 o
  -9   9  11       41.20       34.38      5.18 o
  -8   9  11      230.56      231.88     17.63 o
  -7   9  11      136.90      155.71     19.38 o
  -6   9  11      135.66      186.24     19.63 o
  -5   9  11       18.65       29.59      4.99 o
  -4   9  11        1.25        2.00      5.87 o
  -3   9  11      244.15      237.41     11.26 o
  -2   9  11      319.70      356.35     13.83 o
  -1   9  11      311.47      321.93     16.11 o
   0   9  11      658.35      765.72     24.36 o
   1   9  11       10.66        7.89     13.46 o
   2   9  11        0.29       -3.35     11.72 o
   3   9  11      102.12       61.37     21.13 o
   4   9  11       53.20       64.19     18.37 o
   5   9  11      283.14      317.24     27.73 o
   6   9  11      167.82      178.41     24.37 o
   7   9  11        2.75       23.51     27.12 o
   8   9  11       58.95       52.47     31.26 o
 -13  10  11        0.19        4.39     14.35 o
 -12  10  11       21.03       24.29     23.33 o
 -11  10  11        0.46        0.92      7.97 o
 -10  10  11       23.01       19.22      7.61 o
  -9  10  11        4.01      -11.51     11.70 o
  -8  10  11      452.17      466.59     24.34 o
  -7  10  11        1.59       -9.84     14.04 o
  -6  10  11      119.24      134.13     18.60 o
  -5  10  11       18.53       16.70      6.18 o
  -4  10  11       96.02       85.35      9.06 o
  -3  10  11        8.74       18.31      7.44 o
  -2  10  11      527.91      486.60     22.56 o
  -1  10  11        0.07        0.67     10.56 o
   0  10  11       80.38       43.55     12.50 o
   1  10  11      127.97      139.41     15.32 o
   2  10  11       86.86       91.84     19.05 o
   3  10  11       16.58       43.32     18.05 o
   4  10  11       96.24       97.53     20.62 o
   5  10  11       17.32       21.87     18.30 o
   6  10  11        1.35       18.93     27.47 o
   7  10  11       15.48      -11.27     26.06 o
 -12  11  11        8.29       12.24     10.65 o
 -11  11  11        1.23       11.02      8.41 o
 -10  11  11       17.18        3.66      7.52 o
  -9  11  11        0.04       17.06     16.24 o
  -8  11  11      159.95      161.65     21.33 o
  -7  11  11       31.16       30.95     16.84 o
  -6  11  11       33.04       59.43     25.27 o
  -5  11  11        2.21       -1.31      6.91 o
  -4  11  11        3.35        1.72      7.97 o
  -3  11  11       42.98       49.35      9.13 o
  -2  11  11       37.60       22.02     14.63 o
  -1  11  11      192.71      244.53     22.24 o
   0  11  11      138.18      161.04     20.42 o
   1  11  11        2.84      -12.68     12.68 o
   2  11  11        0.13        3.18     15.09 o
   3  11  11      121.61      102.36     20.73 o
   4  11  11        0.45       -0.32     16.26 o
   5  11  11       58.92       53.62     20.16 o
   6  11  11       24.34       17.87     28.09 o
   7  11  11        1.74      -21.66     23.42 o
 -11  12  11        0.18        2.22      8.36 o
 -10  12  11       31.04       11.18     25.36 o
  -9  12  11       11.36        6.99     17.30 o
  -8  12  11      190.33      264.90     25.38 o
  -7  12  11        1.12        8.88     16.39 o
  -6  12  11        0.34       39.18     24.83 o
  -5  12  11        0.83        6.65      7.06 o
  -4  12  11      138.07      129.25     12.31 o
  -3  12  11        2.63        0.26     23.60 o
  -2  12  11      147.35      149.07     20.12 o
  -1  12  11       17.55        1.71     18.36 o
   0  12  11        0.06       -3.83     15.79 o
   1  12  11       69.33       42.93     34.03 o
   2  12  11       46.78       81.26     19.82 o
   3  12  11       10.99       13.08     27.65 o
   4  12  11       64.58       64.27     28.61 o
   5  12  11       10.50       10.74     25.00 o
  -9  13  11        5.00       17.70     25.44 o
  -8  13  11        7.53       21.34     20.65 o
  -7  13  11        3.45       31.28     18.40 o
  -6  13  11       75.09       70.17     27.12 o
  -5  13  11        6.52       11.37      7.69 o
  -4  13  11       12.80       11.36     24.56 o
  -3  13  11        6.63      -21.31     21.31 o
  -2  13  11       25.64       22.89     25.36 o
  -1  13  11        2.87       -1.11     16.05 o
   0  13  11        0.01       13.38     16.40 o
   1  13  11        1.19      -17.65     17.65 o
   2  13  11        0.64      -15.56     15.56 o
   3  13  11        3.88        0.44     26.59 o
   4  13  11        3.89       -5.90     25.88 o
  -8  14  11       42.54      108.38     31.96 o
  -7  14  11        0.02       -2.11     24.65 o
  -6  14  11        4.87       15.85     23.77 o
  -5  14  11       57.20       84.87     29.85 o
  -4  14  11       82.21       90.60     29.58 o
  -3  14  11        0.06        2.11     24.39 o
  -2  14  11       46.81       93.32     30.20 o
  -1  14  11        4.29       20.69     25.53 o
   0  14  11        0.61      -16.29     21.39 o
   1  14  11        9.22      -13.82     23.33 o
   2  14  11       41.01       10.74     26.41 o
  -5  15  11        0.01       -0.44     25.71 o
  -4  15  11       22.19       42.96     27.12 o
  -3  15  11        0.56       -7.57     24.12 o
  -2  15  11        2.27       51.24     26.68 o
  -1  15  11        0.56      -23.95     24.04 o
 -16   0  12       10.05       14.93     14.44 o
 -14   0  12      255.79      182.45     21.57 o
 -12   0  12       49.72       49.84     12.50 o
 -10   0  12        6.56       32.73     11.62 o
  -8   0  12      156.63      119.64     13.09 o
  -6   0  12       18.06       19.22      4.10 o
  -4   0  12     1664.26     1656.60     27.27 o
  -2   0  12     1714.46     1694.60     45.20 o
   0   0  12        3.88       -9.29     10.21 o
   2   0  12     1397.46     1442.62     46.54 o
   4   0  12     1043.34     1010.80     39.66 o
   6   0  12        0.21       -8.18     20.87 o
   8   0  12      734.53      879.44     75.11 o
  10   0  12      233.34      234.82     60.84 o
 -17   1  12        5.44        7.06     12.23 o
 -16   1  12        3.99        3.25     15.21 o
 -15   1  12      232.87      264.01     15.50 o
 -14   1  12        9.61       -5.90      8.68 o
 -13   1  12      184.90      185.31     12.51 o
 -12   1  12       43.25       34.71      8.43 o
 -11   1  12     1236.78     1288.90     28.04 o
 -10   1  12       73.96       85.18     11.78 o
  -9   1  12     2714.19     2783.63     46.72 o
  -8   1  12       17.15        8.95      5.84 o
  -7   1  12      396.61      372.36     11.29 o
  -6   1  12      682.62      692.68     11.95 o
  -5   1  12     1297.87     1374.11     17.21 o
  -4   1  12        2.33        1.29      4.33 o
  -3   1  12     7870.62     7996.85    100.53 o
  -2   1  12      182.76      194.77     16.41 o
  -1   1  12     1764.22     1699.47     32.85 o
   0   1  12      264.67      257.24     13.16 o
   1   1  12     1233.55     1250.09     25.85 o
   2   1  12        8.24       -5.84      7.49 o
   3   1  12     3369.72     3416.83     53.05 o
   4   1  12       50.35       53.34      9.81 o
   5   1  12      857.28      774.83     22.88 o
   6   1  12        0.50      -10.79     10.79 o
   7   1  12      223.69      234.69     15.27 o
   8   1  12       10.26       -2.24     12.41 o
   9   1  12      479.52      521.14     28.54 o
  10   1  12       22.05       50.76     24.30 o
 -17   2  12        2.23       11.63     12.26 o
 -16   2  12       10.75       29.12     12.05 o
 -15   2  12        6.72        4.54     10.85 o
 -14   2  12        0.16       -3.69      8.66 o
 -13   2  12        0.82       -3.53      8.05 o
 -12   2  12       60.78       57.34      9.56 o
 -11   2  12       79.74       80.54      9.16 o
 -10   2  12      157.45      142.37     10.13 o
  -9   2  12       90.98       90.82      8.86 o
  -8   2  12      124.64      103.07      5.89 o
  -7   2  12      280.48      261.09      9.47 o
  -6   2  12       31.74       26.42      5.19 o
  -5   2  12      754.43      722.05     14.86 o
  -4   2  12     1150.07     1201.36     17.07 o
  -3   2  12      159.01      142.95      6.69 o
  -2   2  12      447.89      440.13     11.57 o
  -1   2  12      315.32      342.60     12.77 o
   0   2  12      175.27      182.90     10.18 o
   1   2  12      920.75      931.44     35.50 o
   2   2  12     1718.04     1637.71     31.40 o
   3   2  12      410.21      380.48     18.66 o
   4   2  12      494.34      487.42     24.18 o
   5   2  12       73.20      106.59     12.43 o
   6   2  12       58.58       31.07     12.45 o
   7   2  12       95.84      127.36     15.90 o
   8   2  12      464.18      486.65     26.84 o
   9   2  12       40.09       54.67     20.45 o
  10   2  12      139.44      131.81     25.87 o
 -17   3  12       24.58       19.75     13.01 o
 -16   3  12        8.97        9.67     11.65 o
 -15   3  12      149.31      162.10     15.44 o
 -14   3  12        0.26       -9.37      9.37 o
 -13   3  12       14.15       10.23     10.43 o
 -12   3  12        1.89       -6.28      7.18 o
 -11   3  12      344.80      348.23     14.74 o
 -10   3  12       42.45       40.17      7.90 o
  -9   3  12     1381.01     1397.34     22.66 o
  -8   3  12       58.52       59.85      5.57 o
  -7   3  12      416.91      416.52     11.91 o
  -6   3  12      257.46      256.36      9.35 o
  -5   3  12     1929.85     1951.76     28.31 o
  -4   3  12       22.58        7.55      5.74 o
  -3   3  12     7396.37     7282.00     84.02 o
  -2   3  12      359.11      406.90     12.60 o
  -1   3  12      738.57      648.13     16.35 o
   0   3  12      984.10     1006.62     22.14 o
   1   3  12     1150.03     1205.29     28.55 o
   2   3  12      265.29      210.85     13.30 o
   3   3  12     1926.30     1868.82     39.14 o
   4   3  12      643.74      651.11     35.60 o
   5   3  12      131.32      103.15     14.92 o
   6   3  12      666.03      666.59     29.28 o
   7   3  12      186.16      260.00     20.62 o
   8   3  12       34.26       25.14     25.12 o
   9   3  12      306.44      336.07     42.61 o
  10   3  12       52.17        9.33     28.97 o
 -17   4  12       58.99       70.97     14.51 o
 -16   4  12        0.11        7.27     11.26 o
 -15   4  12        0.37       -7.52      9.90 o
 -14   4  12       20.90        7.54      9.80 o
 -13   4  12       74.40       55.59     11.63 o
 -12   4  12       32.09       28.64      9.06 o
 -11   4  12      247.14      261.57     19.25 o
 -10   4  12       34.00       25.13      7.40 o
  -9   4  12       57.21       61.71      5.78 o
  -8   4  12       68.24       60.96      5.63 o
  -7   4  12      571.84      583.32     13.23 o
  -6   4  12      121.46      118.93      6.82 o
  -5   4  12     2050.16     2067.28     29.87 o
  -4   4  12       64.42       75.67     11.09 o
  -3   4  12      411.86      403.60     11.09 o
  -2   4  12     2019.44     2077.29     33.58 o
  -1   4  12       10.67       27.60      9.35 o
   0   4  12        5.03        7.43      9.52 o
   1   4  12     1193.17     1145.11     32.34 o
   2   4  12       79.87       77.66     12.52 o
   3   4  12      249.91      221.43     24.61 o
   4   4  12      253.44      244.52     18.32 o
   5   4  12      305.94      315.35     20.49 o
   6   4  12        0.01      -11.98     11.98 o
   7   4  12      236.33      242.86     20.45 o
   8   4  12       51.54        8.26     17.53 o
   9   4  12       37.29       48.34     26.94 o
  10   4  12       39.80        5.99     30.29 o
 -16   5  12        0.06      -10.31     10.31 o
 -15   5  12       35.73       47.57     11.64 o
 -14   5  12        0.38       -7.48      9.03 o
 -13   5  12        0.24       -6.78      8.53 o
 -12   5  12        3.03       -4.88      8.20 o
 -11   5  12      340.26      354.16     15.93 o
 -10   5  12       17.43       22.86      7.63 o
  -9   5  12     1032.03     1084.71     21.22 o
  -8   5  12      132.17      118.66      6.46 o
  -7   5  12        0.34        0.27      4.85 o
  -6   5  12      413.77      424.11     11.57 o
  -5   5  12     1578.62     1631.37     22.67 o
  -4   5  12        7.67        5.56      4.62 o
  -3   5  12      788.47      767.14     17.80 o
  -2   5  12      408.54      415.81     12.88 o
  -1   5  12       20.53       37.09      9.07 o
   0   5  12     1037.97     1040.11     33.91 o
   1   5  12     1351.20     1376.49     36.72 o
   2   5  12      505.39      520.42     23.19 o
   3   5  12      442.79      366.16     22.05 o
   4   5  12      313.58      344.35     35.44 o
   5   5  12        7.75       -7.97     11.64 o
   6   5  12      415.29      436.57     24.52 o
   7   5  12       75.85       58.50     19.55 o
   8   5  12       12.44        3.83     17.96 o
   9   5  12      155.53      147.65     33.81 o
  10   5  12       91.19       85.05     34.60 o
 -16   6  12        4.31      -11.04     11.04 o
 -15   6  12        1.32       12.52     10.45 o
 -14   6  12        1.83        8.03      9.74 o
 -13   6  12       49.73       41.18      9.85 o
 -12   6  12      159.71      159.37     16.96 o
 -11   6  12      636.25      608.80     25.88 o
 -10   6  12       53.43       58.06      6.85 o
  -9   6  12       91.84      108.47      6.62 o
  -8   6  12        0.00       -3.18      4.62 o
  -7   6  12     1240.84     1095.11     23.12 o
  -6   6  12      300.70      278.51     11.74 o
  -5   6  12     1847.78     1790.04     28.63 o
  -4   6  12       82.37       85.27      6.20 o
  -3   6  12       82.20      100.32      8.00 o
  -2   6  12        2.62       -6.11      6.11 o
  -1   6  12     1072.81      989.14     27.91 o
   0   6  12       21.31       15.75     10.71 o
   1   6  12     1987.17     1953.49     46.68 o
   2   6  12       24.23        6.66     11.01 o
   3   6  12        4.67        3.34     14.76 o
   4   6  12        6.83       -5.63     12.10 o
   5   6  12      258.45      262.63     20.01 o
   6   6  12       28.87       28.82     23.07 o
   7   6  12       98.62       95.70     27.34 o
   8   6  12        8.67        5.90     24.92 o
   9   6  12        1.05       38.12     28.53 o
 -16   7  12        1.00       14.12     14.57 o
 -15   7  12       14.93       27.00     10.98 o
 -14   7  12        1.79       10.96      9.28 o
 -13   7  12      103.92       88.20     14.21 o
 -12   7  12       54.80       53.11      8.95 o
 -11   7  12      156.57      161.76     13.83 o
 -10   7  12        3.02       -5.04      5.04 o
  -9   7  12       47.72       64.78      5.74 o
  -8   7  12       33.86       27.91      5.04 o
  -7   7  12      315.64      285.13      9.88 o
  -6   7  12       73.54       97.36     10.06 o
  -5   7  12     1284.85     1316.49     22.90 o
  -4   7  12        6.41       16.34      5.49 o
  -3   7  12      179.71      196.21     10.03 o
  -2   7  12      374.52      353.52     15.11 o
  -1   7  12      175.67      217.23     15.65 o
   0   7  12      608.18      721.86     27.42 o
   1   7  12      685.80      752.94     27.91 o
   2   7  12        7.96      -10.76     10.76 o
   3   7  12      236.27      195.79     17.44 o
   4   7  12      216.26      222.29     23.71 o
   5   7  12       32.19       64.73     19.16 o
   6   7  12      245.66      263.38     27.06 o
   7   7  12      196.18      217.92     26.68 o
   8   7  12        0.42        1.67     27.82 o
   9   7  12       19.28       42.08     32.49 o
 -15   8  12        0.60        6.72     16.80 o
 -14   8  12       14.86       14.31      9.19 o
 -13   8  12       79.47       80.97     10.69 o
 -12   8  12       56.13       49.68     14.82 o
 -11   8  12       94.91       84.02      9.53 o
 -10   8  12       12.92       10.07      7.86 o
  -9   8  12       14.61       34.23      5.92 o
  -8   8  12      104.25       82.30      5.58 o
  -7   8  12     1760.32     1610.73     39.17 o
  -6   8  12        9.51       17.16      4.82 o
  -5   8  12     1021.55      977.55     18.67 o
  -4   8  12      170.06      173.91     12.31 o
  -3   8  12        5.83        5.91      7.16 o
  -2   8  12       73.96       87.68     12.92 o
  -1   8  12     1062.14     1043.72     31.96 o
   0   8  12      164.01      157.37     15.88 o
   1   8  12      436.89      424.83     43.37 o
   2   8  12      212.18      213.45     17.59 o
   3   8  12       30.05       25.30     15.93 o
   4   8  12       12.36       24.60     16.84 o
   5   8  12      288.65      258.89     26.16 o
   6   8  12        0.28      -17.48     17.48 o
   7   8  12      117.13       64.18     31.52 o
   8   8  12       50.67       57.49     31.52 o
 -14   9  12        9.62        3.35     11.81 o
 -13   9  12       41.05       50.96     12.44 o
 -12   9  12        7.72       10.35      9.85 o
 -11   9  12      139.86      174.50     24.96 o
 -10   9  12        3.02        2.05      7.06 o
  -9   9  12        0.62        3.47      4.87 o
  -8   9  12       22.51       22.90      7.63 o
  -7   9  12      254.65      227.63     13.43 o
  -6   9  12        0.99        5.89      5.90 o
  -5   9  12      382.80      413.45     21.06 o
  -4   9  12       11.69        5.24      6.28 o
  -3   9  12        2.41       -3.15      7.17 o
  -2   9  12        2.28       -4.70     10.22 o
  -1   9  12      243.90      270.68     17.88 o
   0   9  12       94.66      145.35     45.69 o
   1   9  12      181.84      222.38     22.59 o
   2   9  12       27.57       38.93     16.89 o
   3   9  12       97.71      109.79     20.43 o
   4   9  12       79.41       96.87     20.13 o
   5   9  12       31.42       15.67     18.03 o
   6   9  12       49.47       52.56     33.28 o
   7   9  12       48.69       82.23     32.93 o
 -13  10  12       69.06       62.80     26.10 o
 -12  10  12        5.59        3.17      9.67 o
 -11  10  12       94.50       97.94     11.89 o
 -10  10  12        3.24        8.59      5.43 o
  -9  10  12       47.24       34.30      6.79 o
  -8  10  12        0.05       -3.27     11.84 o
  -7  10  12      256.56      246.11     34.82 o
  -6  10  12       64.50       53.20      6.36 o
  -5  10  12      211.77      189.94     12.47 o
  -4  10  12       26.75       22.26      8.73 o
  -3  10  12      118.01      103.28     26.41 o
  -2  10  12       37.37       53.02     15.80 o
  -1  10  12      477.84      523.43     30.73 o
   0  10  12       26.49       16.07     17.92 o
   1  10  12      119.38       94.39     18.77 o
   2  10  12       40.90       32.19     17.79 o
   3  10  12       55.73       62.24     18.98 o
   4  10  12       14.82       -5.17     17.51 o
   5  10  12      183.86      201.31     26.61 o
   6  10  12       15.62       45.08     29.85 o
   7  10  12       31.12       29.14     30.90 o
 -12  11  12       11.60        3.26     10.30 o
 -11  11  12       12.25        9.77      9.07 o
 -10  11  12        9.79       -0.68      7.15 o
  -9  11  12        0.59       -9.33     15.16 o
  -8  11  12       21.49       -4.18     21.61 o
  -7  11  12       76.74       59.08     26.24 o
  -6  11  12       16.86       36.98     23.24 o
  -5  11  12       39.40       63.24      9.93 o
  -4  11  12        5.75       11.57      9.60 o
  -3  11  12       90.34       43.93     25.53 o
  -2  11  12        4.91       16.46     22.71 o
  -1  11  12      241.38      270.75     23.87 o
   0  11  12        3.98       -0.15     14.90 o
   1  11  12        0.60       16.46     16.28 o
   2  11  12        1.28        8.95     17.78 o
   3  11  12        2.44       -2.25     17.47 o
   4  11  12        2.83       15.38     17.79 o
   5  11  12       18.79      -21.31     26.32 o
   6  11  12        4.37      -19.72     24.65 o
 -11  12  12        5.28        9.42      8.89 o
 -10  12  12        1.93       23.24     23.68 o
  -9  12  12      111.04      144.05     22.07 o
  -8  12  12      121.05      108.82     21.22 o
  -7  12  12       67.52       79.49     24.70 o
  -6  12  12       18.02       25.23      9.16 o
  -5  12  12       15.66        1.66     14.00 o
  -4  12  12       18.75        2.64     23.16 o
  -3  12  12       32.62       25.18     23.51 o
  -2  12  12        0.12       -4.93     22.01 o
  -1  12  12      121.02      116.57     28.88 o
   0  12  12       32.18       16.71     17.32 o
   1  12  12       18.10       17.29     45.87 o
   2  12  12       22.84        7.67     17.55 o
   3  12  12       31.97       15.83     19.27 o
   4  12  12        0.51       -4.23     25.62 o
  -9  13  12       27.92       52.39     27.20 o
  -8  13  12        8.10       15.96     17.35 o
  -7  13  12       19.74       -5.37     16.49 o
  -6  13  12       14.41       16.14     10.57 o
  -5  13  12       17.25       29.85     26.24 o
  -4  13  12        5.14      -17.34     20.78 o
  -3  13  12       38.79       30.73     25.53 o
  -2  13  12       24.11       32.40     25.00 o
  -1  13  12        8.42       -1.58     24.74 o
   0  13  12        4.04       -1.85     24.74 o
   1  13  12        3.56        2.95     31.92 o
   2  13  12       10.20        3.52     25.00 o
   3  13  12        5.84       19.28     27.56 o
  -8  14  12        4.04       -1.23     27.38 o
  -7  14  12        6.23        7.13     26.59 o
  -6  14  12        6.23       26.68     26.32 o
  -5  14  12        0.25       26.50     26.32 o
  -4  14  12        1.18       14.97     25.00 o
  -3  14  12       10.07       18.49     23.86 o
  -2  14  12        0.23       15.23     26.24 o
  -1  14  12       25.57        2.47     25.27 o
   0  14  12        4.58       19.19     27.47 o
   1  14  12        1.16      -16.38     23.24 o
 -17   0  13       15.10       33.10     23.77 o
 -15   0  13        9.22       13.04     13.49 o
 -13   0  13      683.49      760.32     32.53 o
 -11   0  13       83.17       84.99     13.37 o
  -9   0  13      189.91      212.30     16.30 o
  -7   0  13      323.41      367.63     20.89 o
  -5   0  13        0.09       -6.23      6.23 o
  -3   0  13       97.66      104.49     13.07 o
  -1   0  13      187.16      220.22     18.27 o
   1   0  13        9.53       -9.62     11.46 o
   3   0  13      131.03      115.47     18.96 o
   5   0  13        3.35       -4.17     14.15 o
   7   0  13       70.86       65.55     19.01 o
   9   0  13       39.82        0.27     17.55 o
 -17   1  13        0.47        8.92     12.19 o
 -16   1  13       23.79       31.14     12.46 o
 -15   1  13        0.08       12.00      9.80 o
 -14   1  13       66.15       64.39     10.84 o
 -13   1  13       62.05       48.91     10.00 o
 -12   1  13       40.47       39.17     10.51 o
 -11   1  13        6.66       10.16      7.42 o
 -10   1  13       38.56       48.47      8.14 o
  -9   1  13       15.69       11.36      7.53 o
  -8   1  13     2067.12     2036.96     32.83 o
  -7   1  13      246.70      216.31     11.05 o
  -6   1  13     2266.80     2135.14     33.62 o
  -5   1  13        0.62       -4.78      4.78 o
  -4   1  13      919.34      973.59     18.39 o
  -3   1  13        0.09        1.16      5.81 o
  -2   1  13     5584.26     5552.71     82.25 o
  -1   1  13       87.28      116.64     10.39 o
   0   1  13     2307.38     2247.15     42.14 o
   1   1  13      100.52       94.88     10.97 o
   2   1  13      444.60      577.99     21.79 o
   3   1  13       57.95       32.68      9.29 o
   4   1  13     3288.59     3378.07     60.76 o
   5   1  13       42.68       18.34     10.94 o
   6   1  13      655.48      622.26     26.02 o
   7   1  13      121.25      109.34     14.83 o
   8   1  13       35.89       74.48     17.45 o
   9   1  13        1.51      -13.35     13.35 o
  10   1  13      355.94      421.43     34.39 o
 -17   2  13        0.18        3.79     12.32 o
 -16   2  13        6.77       26.11     12.10 o
 -15   2  13       30.16       12.60     12.97 o
 -14   2  13       13.69        9.23      9.98 o
 -13   2  13       18.94       28.57      9.07 o
 -12   2  13       73.88       62.15      9.33 o
 -11   2  13       12.16       10.97      7.50 o
 -10   2  13      225.92      206.03     11.75 o
  -9   2  13      505.59      526.41     17.52 o
  -8   2  13      156.27      147.77      9.07 o
  -7   2  13      249.64      283.26     11.50 o
  -6   2  13       41.33       50.40      6.30 o
  -5   2  13      210.83      202.25      8.81 o
  -4   2  13     2264.92     2251.86     32.78 o
  -3   2  13      544.52      557.03     18.33 o
  -2   2  13      269.23      262.52     13.18 o
  -1   2  13      109.54      117.89     10.30 o
   0   2  13      368.53      425.09     15.53 o
   1   2  13        7.82       -2.86      7.26 o
   2   2  13      811.38      828.13     26.36 o
   3   2  13       11.54      -12.34     13.31 o
   4   2  13        8.19        8.60      9.55 o
   5   2  13       11.11       -8.71      8.71 o
   6   2  13       54.34       76.41     13.32 o
   7   2  13       21.38       -3.42     11.96 o
   8   2  13      140.32      175.18     17.72 o
   9   2  13       19.39       13.03     18.76 o
  10   2  13       25.00      -15.94     28.17 o
 -17   3  13        2.60        9.62     17.98 o
 -16   3  13        1.44       -3.21     11.01 o
 -15   3  13       12.67        9.04     12.82 o
 -14   3  13       88.72      102.35     12.56 o
 -13   3  13        2.31        4.99      9.86 o
 -12   3  13       99.95       91.21     10.30 o
 -11   3  13       29.25       37.98      8.18 o
 -10   3  13       98.86      110.70      9.53 o
  -9   3  13      231.71      220.31     10.72 o
  -8   3  13     1707.01     1674.56     25.80 o
  -7   3  13      146.25      153.86      8.04 o
  -6   3  13      490.01      460.18     12.72 o
  -5   3  13       41.51       44.19      5.99 o
  -4   3  13      289.36      293.69     10.77 o
  -3   3  13      109.60      116.83     14.93 o
  -2   3  13     1191.59     1181.07     27.10 o
  -1   3  13      257.39      268.28     13.48 o
   0   3  13      789.25      728.37     22.39 o
   1   3  13      166.35      141.99     12.11 o
   2   3  13      673.30      664.49     22.76 o
   3   3  13      141.77      144.29     15.44 o
   4   3  13     2011.08     1934.37     49.32 o
   5   3  13      191.85      161.54     17.45 o
   6   3  13      396.73      385.96     28.55 o
   7   3  13       79.14       53.94     15.49 o
   8   3  13       91.15      139.50     19.27 o
   9   3  13        0.69      -16.36     16.36 o
 -17   4  13        2.52       15.52     15.97 o
 -16   4  13        5.60       16.25     11.34 o
 -15   4  13       54.82       78.84     14.00 o
 -14   4  13       43.83       44.64     10.89 o
 -13   4  13       21.32       39.96     12.76 o
 -12   4  13       69.10       59.98     10.33 o
 -11   4  13       33.42       33.72      8.10 o
 -10   4  13      386.58      365.35     14.68 o
  -9   4  13       45.22       39.94      7.14 o
  -8   4  13      180.44      180.79      7.57 o
  -7   4  13      129.25      127.14      7.55 o
  -6   4  13      576.47      574.12     15.35 o
  -5   4  13       99.37      101.76      7.34 o
  -4   4  13     1728.76     1746.56     27.89 o
  -3   4  13      219.98      222.87     10.81 o
  -2   4  13      376.60      405.89     16.82 o
  -1   4  13      877.74      832.60     30.50 o
   0   4  13     1181.38     1208.18     29.40 o
   1   4  13       90.60      105.13     13.65 o
   2   4  13     1912.67     1943.38     47.46 o
   3   4  13      152.99      147.43     15.76 o
   4   4  13       98.12       90.83     14.68 o
   5   4  13       51.31       31.67     14.60 o
   6   4  13      338.59      395.56     24.30 o
   7   4  13        0.00      -12.79     12.79 o
   8   4  13      295.75      423.68     46.49 o
   9   4  13        4.36       -4.75     27.29 o
 -16   5  13        3.58       -2.17     11.44 o
 -15   5  13       27.15       31.48     10.97 o
 -14   5  13       35.94       37.40     10.60 o
 -13   5  13        0.32       -2.01      8.71 o
 -12   5  13        1.02        3.47      8.42 o
 -11   5  13       36.65       36.74      9.07 o
 -10   5  13      136.88      116.32     10.24 o
  -9   5  13      312.79      289.99     10.25 o
  -8   5  13      148.86      174.66      7.59 o
  -7   5  13       38.02       44.66      6.04 o
  -6   5  13        3.04        8.16      5.33 o
  -5   5  13       12.80       22.91      5.75 o
  -4   5  13      253.28      245.41      9.10 o
  -3   5  13       11.26        5.56      6.15 o
  -2   5  13     1664.54     1589.67     33.20 o
  -1   5  13      216.61      231.87     13.66 o
   0   5  13      109.92       88.63     12.99 o
   1   5  13       23.33       48.10     12.36 o
   2   5  13      288.46      308.11     19.03 o
   3   5  13      202.24      163.29     16.97 o
   4   5  13      517.98      456.97     24.21 o
   5   5  13      105.91       77.65     15.65 o
   6   5  13       86.10       54.70     15.50 o
   7   5  13       89.29       92.27     30.42 o
   8   5  13      121.41      135.50     34.87 o
   9   5  13        0.03      -13.56     26.32 o
 -16   6  13       14.89       30.37     11.92 o
 -15   6  13       31.95       33.42     11.37 o
 -14   6  13       23.77       31.60     10.15 o
 -13   6  13        4.39       10.48      9.61 o
 -12   6  13      121.59       99.33     10.70 o
 -11   6  13       44.92       39.69      8.61 o
 -10   6  13      310.07      313.58     13.16 o
  -9   6  13      394.97      392.88     11.41 o
  -8   6  13       14.54       18.74      5.50 o
  -7   6  13       50.50       50.71      6.38 o
  -6   6  13      410.26      384.38     15.26 o
  -5   6  13      145.72      159.10      8.73 o
  -4   6  13     1542.84     1523.23     24.62 o
  -3   6  13      564.37      586.30     16.39 o
  -2   6  13       65.26       84.28      9.94 o
  -1   6  13      113.59       96.29     18.68 o
   0   6  13     1119.22     1133.86     51.58 o
   1   6  13        4.56       -1.34     11.31 o
   2   6  13      410.30      389.88     24.18 o
   3   6  13      480.71      475.27     24.78 o
   4   6  13       16.02       31.48     16.76 o
   5   6  13       74.63       50.58     17.93 o
   6   6  13      327.67      339.13     29.48 o
   7   6  13        0.76      -17.05     17.05 o
   8   6  13      352.69      383.44     46.58 o
 -15   7  13        2.43       -1.71      9.76 o
 -14   7  13        0.13       -4.34      8.78 o
 -13   7  13       33.52       30.88     10.02 o
 -12   7  13        2.49        7.04      7.50 o
 -11   7  13       79.54       75.14     12.00 o
 -10   7  13       83.25       90.67      8.41 o
  -9   7  13      151.90      142.82      7.31 o
  -8   7  13       59.51       74.59      6.36 o
  -7   7  13       32.13       22.83      5.78 o
  -6   7  13        8.90       10.76      5.51 o
  -5   7  13      262.44      225.38     15.78 o
  -4   7  13      170.49      183.34     13.17 o
  -3   7  13      100.65       76.19      8.22 o
  -2   7  13       38.26       28.03      9.12 o
  -1   7  13       29.13        5.55     11.18 o
   0   7  13       31.32       48.45     12.86 o
   1   7  13      153.03      107.77     14.81 o
   2   7  13      107.70      123.88     16.11 o
   3   7  13       11.42        1.46     12.80 o
   4   7  13       65.84       81.04     19.05 o
   5   7  13        6.44       -4.45     22.93 o
   6   7  13        3.00       -3.38     17.89 o
   7   7  13        4.86       13.56     27.65 o
   8   7  13        7.46      -20.60     26.24 o
 -15   8  13        3.07       49.04     27.29 o
 -14   8  13        0.02       -2.75     14.31 o
 -13   8  13        1.88       17.93     10.70 o
 -12   8  13       55.92       69.82      9.53 o
 -11   8  13       68.03       78.93      8.85 o
 -10   8  13      282.60      286.15     12.82 o
  -9   8  13       85.86      102.79      7.02 o
  -8   8  13       15.28       -0.71      4.89 o
  -7   8  13       63.96       66.44      6.15 o
  -6   8  13      139.52      136.21      7.71 o
  -5   8  13      240.17      235.08     10.34 o
  -4   8  13      361.08      366.30     14.90 o
  -3   8  13      299.84      327.78     15.70 o
  -2   8  13        1.34      -11.22     11.22 o
  -1   8  13       35.20       22.13     11.93 o
   0   8  13      473.44      475.00     24.01 o
   1   8  13      112.81      135.18     15.98 o
   2   8  13      432.08      406.24     28.84 o
   3   8  13      221.78      238.31     29.80 o
   4   8  13        0.94        6.88     17.36 o
   5   8  13       22.44       19.35     18.02 o
   6   8  13      204.95      214.92     39.53 o
   7   8  13      141.65      185.68     39.09 o
 -14   9  13        1.40      -11.72     11.72 o
 -13   9  13       48.60       28.23     11.89 o
 -12   9  13       18.65       12.19     17.56 o
 -11   9  13       97.61       91.58     12.12 o
 -10   9  13       12.65       17.55      6.31 o
  -9   9  13       18.35       32.03      5.83 o
  -8   9  13       34.01       30.96      9.55 o
  -7   9  13        4.89        1.63      9.76 o
  -6   9  13       70.77       77.64      6.36 o
  -5   9  13      147.63      141.12     12.52 o
  -4   9  13        8.64       10.37      6.92 o
  -3   9  13        1.72        4.30     10.09 o
  -2   9  13        1.39       -5.93     10.89 o
  -1   9  13       17.46       -0.02     11.56 o
   0   9  13       55.24       65.56     25.44 o
   1   9  13       66.49       37.05     26.76 o
   2   9  13        7.50       26.40     26.37 o
   3   9  13       10.08      -13.41     15.11 o
   4   9  13       18.71       26.55     18.49 o
   5   9  13        2.85      -17.45     17.45 o
   6   9  13       11.23      -25.09     25.09 o
   7   9  13        0.05      -17.87     25.27 o
 -13  10  13       17.48       17.12     14.44 o
 -12  10  13       27.07       16.19     21.83 o
 -11  10  13       32.05       17.07     14.17 o
 -10  10  13        3.72        8.60      7.24 o
  -9  10  13       76.24       76.16      6.49 o
  -8  10  13       22.50       10.42      5.17 o
  -7  10  13       29.89       17.89      7.73 o
  -6  10  13      225.43      200.25     10.65 o
  -5  10  13      193.60      195.83     11.25 o
  -4  10  13      134.00      176.68     14.23 o
  -3  10  13      303.78      377.10     40.41 o
  -2  10  13        0.71        0.35     21.83 o
  -1  10  13        0.84      -13.56     13.56 o
   0  10  13      216.19      213.45     22.95 o
   1  10  13      102.02      114.14     20.51 o
   2  10  13      139.47      188.45     23.59 o
   3  10  13      150.21      166.83     24.43 o
   4  10  13        4.62       -2.96     42.13 o
   5  10  13        6.72      -25.71     25.88 o
   6  10  13      103.26       56.08     32.49 o
 -12  11  13       11.27       18.22     10.65 o
 -11  11  13       65.27       64.36     11.01 o
 -10  11  13        0.22       -5.34      5.34 o
  -9  11  13       25.24       81.73     21.39 o
  -8  11  13      172.39      149.39     21.60 o
  -7  11  13       83.76       72.23      7.06 o
  -6  11  13       44.06       34.36      9.78 o
  -5  11  13       86.53      105.82     20.25 o
  -4  11  13        2.64      -12.77     23.24 o
  -3  11  13       23.02        6.78     24.04 o
  -2  11  13       31.09       37.15     26.76 o
  -1  11  13      129.50      110.76     28.09 o
   0  11  13        5.06       -3.03     18.36 o
   1  11  13       45.14       56.03     19.15 o
   2  11  13        0.94       20.29     23.33 o
   3  11  13        2.02       -8.61     17.42 o
   4  11  13       29.24        9.24     28.79 o
   5  11  13        4.50        6.87     29.23 o
 -11  12  13       20.64       16.55      8.63 o
 -10  12  13       13.85       80.91     29.14 o
  -9  12  13        1.35       10.65     16.75 o
  -8  12  13       43.09       50.16     18.85 o
  -7  12  13        1.27       11.18     23.77 o
  -6  12  13       34.82       34.94     11.27 o
  -5  12  13       73.79       70.08     28.26 o
  -4  12  13       27.86       12.41     24.48 o
  -3  12  13       18.54       44.11     25.09 o
  -2  12  13       30.29       34.78     27.73 o
  -1  12  13        5.04      -19.02     21.75 o
   0  12  13       64.00       51.42     27.73 o
   1  12  13       27.61       17.49     18.43 o
   2  12  13        8.37       -1.60     17.71 o
   3  12  13       25.86       19.28     29.49 o
  -9  13  13        6.86       43.23     28.35 o
  -8  13  13        0.48       21.57     26.41 o
  -7  13  13       30.19       32.05     25.97 o
  -6  13  13       22.75       31.17     28.35 o
  -5  13  13       53.00      112.34     32.05 o
  -4  13  13        5.18        5.99     24.30 o
  -3  13  13        3.32      -16.11     23.60 o
  -2  13  13       14.46       11.45     26.59 o
  -1  13  13       38.14       34.34     28.97 o
   0  13  13       10.51       -8.98     26.59 o
   1  13  13        1.56        0.62     26.50 o
   2  13  13       19.91       13.47     27.65 o
  -6  14  13        8.51       28.88     29.76 o
  -5  14  13        0.66       10.83     26.94 o
  -4  14  13        0.53      -11.27     25.62 o
  -3  14  13        1.09       -1.58     25.00 o
  -2  14  13        2.34      -24.39     24.39 o
  -1  14  13        0.34       -1.32     24.74 o
 -16   0  14       12.37       22.63     17.61 o
 -14   0  14      199.84      242.52     21.01 o
 -12   0  14       40.86       32.46     13.21 o
 -10   0  14        0.19       22.96     10.91 o
  -8   0  14      173.40      217.47     20.73 o
  -6   0  14     1293.97     1375.96     47.82 o
  -4   0  14      600.51      555.46     20.55 o
  -2   0  14      357.24      407.65     23.84 o
   0   0  14     1001.31     1111.68     40.93 o
   2   0  14      641.91      514.55     63.84 o
   4   0  14       92.47      120.76     20.36 o
   6   0  14      119.17      125.33     21.04 o
   8   0  14       43.01      -11.53     24.74 o
 -17   1  14       12.04       10.30     12.36 o
 -16   1  14        4.18       19.00     12.00 o
 -15   1  14       16.21       32.68     10.29 o
 -14   1  14      138.61      125.86     12.39 o
 -13   1  14      181.32      150.67     12.24 o
 -12   1  14       11.69       10.99      8.52 o
 -11   1  14      270.47      228.72     13.05 o
 -10   1  14        9.26       13.03      7.40 o
  -9   1  14        1.69        2.75      7.20 o
  -8   1  14       29.84       27.62      8.12 o
  -7   1  14      944.91      923.50     23.48 o
  -6   1  14       10.48       16.30      6.87 o
  -5   1  14      768.50      723.73     28.86 o
  -4   1  14       31.65       27.16      7.23 o
  -3   1  14       61.67       56.85     10.95 o
  -2   1  14       89.91       88.05     15.17 o
  -1   1  14     2095.89     2147.46     41.10 o
   0   1  14        8.46       30.91      9.67 o
   1   1  14      859.27      825.28     25.37 o
   2   1  14        0.91       -7.51      9.37 o
   3   1  14      346.95      388.53     18.61 o
   4   1  14       16.93       11.03     11.42 o
   5   1  14     1016.35     1099.55     32.20 o
   6   1  14       14.89        7.21     13.93 o
   7   1  14      383.98      366.97     25.29 o
   8   1  14        0.20       -0.11     14.62 o
   9   1  14       24.42       55.35     19.07 o
 -17   2  14        1.82      -11.24     11.24 o
 -16   2  14        3.64      -11.03     11.03 o
 -15   2  14       13.71        0.93     10.87 o
 -14   2  14      144.29      194.12     13.62 o
 -13   2  14        2.11        5.68      8.86 o
 -12   2  14      322.85      326.98     15.20 o
 -11   2  14       11.37       17.71      8.14 o
 -10   2  14       17.34        9.82      7.55 o
  -9   2  14      138.19      118.63     10.20 o
  -8   2  14      621.26      699.65     17.92 o
  -7   2  14       13.19        4.42      6.72 o
  -6   2  14     1000.34     1023.32     21.82 o
  -5   2  14      632.99      611.41     16.79 o
  -4   2  14      364.99      379.37     13.90 o
  -3   2  14       27.76        6.06      9.23 o
  -2   2  14      824.55      872.34     40.48 o
  -1   2  14       26.10        5.31     10.70 o
   0   2  14     1480.76     1402.73     32.68 o
   1   2  14      159.56      180.15     13.63 o
   2   2  14      187.63      126.90     13.13 o
   3   2  14      235.32      227.81     15.53 o
   4   2  14      189.20      199.15     15.78 o
   5   2  14       51.11       39.40     12.15 o
   6   2  14      268.09      257.12     18.56 o
   7   2  14       64.50      106.11     18.26 o
   8   2  14       31.40      -13.91     13.91 o
   9   2  14       54.68       39.05     22.27 o
 -17   3  14        1.65      -11.01     38.52 o
 -16   3  14       10.09        1.44     11.63 o
 -15   3  14        1.67       -9.94      9.94 o
 -14   3  14       68.82       73.41     12.26 o
 -13   3  14        9.54        1.71      9.35 o
 -12   3  14       11.98       13.57      8.67 o
 -11   3  14      119.93       95.90      9.83 o
 -10   3  14      113.15      111.59      9.83 o
  -9   3  14       69.51       76.23      8.09 o
  -8   3  14      155.51      150.07      9.51 o
  -7   3  14      181.82      174.51      9.91 o
  -6   3  14       70.42       65.60      7.65 o
  -5   3  14       93.76       92.47      8.45 o
  -4   3  14       30.71       35.56      7.27 o
  -3   3  14      483.96      518.90     22.52 o
  -2   3  14      445.72      475.25     18.14 o
  -1   3  14     1650.50     1585.20     34.52 o
   0   3  14      131.79      143.98     12.52 o
   1   3  14      193.10      175.74     14.18 o
   2   3  14      122.85      130.20     16.79 o
   3   3  14      110.41      134.50     13.35 o
   4   3  14      265.34      273.79     18.11 o
   5   3  14      544.64      587.93     24.87 o
   6   3  14       28.44        9.94     12.18 o
   7   3  14      140.29      138.82     23.68 o
   8   3  14        0.27      -22.78     29.10 o
   9   3  14       15.00        5.26     20.80 o
 -16   4  14        4.56        7.12     11.23 o
 -15   4  14        4.41       14.49     10.39 o
 -14   4  14      100.36      113.67     17.64 o
 -13   4  14        3.79        2.65      9.20 o
 -12   4  14      169.09      170.67     13.26 o
 -11   4  14       15.48        8.70      8.53 o
 -10   4  14        7.58        8.94      7.59 o
  -9   4  14      498.76      454.57     14.91 o
  -8   4  14     1123.19     1130.40     23.74 o
  -7   4  14       62.40       58.74      7.90 o
  -6   4  14      854.71      842.12     19.72 o
  -5   4  14      339.93      347.83     14.15 o
  -4   4  14        1.33        1.39      5.91 o
  -3   4  14      719.03      729.19     21.57 o
  -2   4  14     1344.38     1317.09     51.76 o
  -1   4  14        0.91        6.58      8.67 o
   0   4  14      731.57      710.40     23.81 o
   1   4  14      734.91      819.42     25.68 o
   2   4  14       53.26       30.20     11.69 o
   3   4  14      717.62      764.63     30.65 o
   4   4  14      228.84      247.26     19.86 o
   5   4  14        1.42        3.12     13.30 o
   6   4  14      155.80      123.70     18.11 o
   7   4  14      118.97      180.90     25.96 o
   8   4  14        5.08       17.96     28.53 o
 -16   5  14       12.35       13.25     11.79 o
 -15   5  14        0.65       -2.75     10.22 o
 -14   5  14       83.21       93.32     12.50 o
 -13   5  14        6.01        0.58      9.46 o
 -12   5  14        0.02       -8.24      8.24 o
 -11   5  14        1.65        2.61      8.12 o
 -10   5  14      219.26      216.40     16.85 o
  -9   5  14        1.27        7.17      6.95 o
  -8   5  14      244.84      250.21     12.17 o
  -7   5  14       64.91       55.95      7.11 o
  -6   5  14       70.25       69.14      7.53 o
  -5   5  14      106.33      103.75      9.88 o
  -4   5  14      712.45      687.30     22.58 o
  -3   5  14      121.85      108.73     12.76 o
  -2   5  14      974.79      917.90     25.04 o
  -1   5  14      106.39      108.63     11.67 o
   0   5  14       79.68       78.06     11.34 o
   1   5  14        4.75        4.52     11.29 o
   2   5  14       96.92      101.83     14.71 o
   3   5  14      178.95      192.24     17.92 o
   4   5  14      100.58       89.15     15.99 o
   5   5  14      227.41      245.34     21.05 o
   6   5  14      114.71      116.32     21.66 o
   7   5  14        1.36      -14.79     25.97 o
   8   5  14        3.03      -26.94     26.94 o
 -16   6  14       14.03       11.14     22.27 o
 -15   6  14        2.21       -7.30      9.65 o
 -14   6  14       76.00      101.62     12.02 o
 -13   6  14       10.33       11.98      8.80 o
 -12   6  14        1.73        8.41      8.30 o
 -11   6  14        5.69       -7.42      7.42 o
 -10   6  14      121.15      119.45     12.32 o
  -9   6  14       41.27       43.70      7.80 o
  -8   6  14      412.49      457.46     18.61 o
  -7   6  14        6.42       13.27      6.00 o
  -6   6  14      134.63      126.78      8.56 o
  -5   6  14      211.70      190.45     10.06 o
  -4   6  14      208.66      231.27     21.29 o
  -3   6  14      379.05      418.49     17.35 o
  -2   6  14     1096.17     1107.69     30.30 o
  -1   6  14        2.89       -6.20     16.27 o
   0   6  14      379.30      365.12     20.88 o
   1   6  14      508.45      510.21     30.19 o
   2   6  14      341.17      383.70     22.03 o
   3   6  14      898.75      979.30     35.50 o
   4   6  14      243.23      247.02     19.95 o
   5   6  14        9.75       -0.01     17.01 o
   6   6  14      104.82       96.39     29.80 o
   7   6  14      210.10      270.12     41.73 o
   8   6  14       20.56        3.43     28.09 o
 -15   7  14        0.41       -9.77      9.77 o
 -14   7  14       38.46       54.88     10.89 o
 -13   7  14       12.14       -0.41      8.45 o
 -12   7  14        2.53        3.39      9.00 o
 -11   7  14        0.24        5.70      7.64 o
 -10   7  14      215.63      191.22     11.98 o
  -9   7  14        2.99        4.48      6.54 o
  -8   7  14      159.39      161.65      8.29 o
  -7   7  14        9.22       -3.28      5.39 o
  -6   7  14        9.83        2.91      5.74 o
  -5   7  14       27.76       22.21      6.71 o
  -4   7  14      498.12      462.80     21.33 o
  -3   7  14        0.11       -3.14      9.95 o
  -2   7  14      524.02      512.58     22.88 o
  -1   7  14        1.20       -0.87     11.35 o
   0   7  14      194.05      208.37     17.55 o
   1   7  14        3.92        3.06     17.23 o
   2   7  14      163.40      147.61     16.95 o
   3   7  14        0.72       -2.10     16.34 o
   4   7  14      151.14      152.57     22.32 o
   5   7  14       13.00       27.37     17.64 o
   6   7  14       33.30       36.71     29.76 o
   7   7  14       13.51      -22.54     25.18 o
 -14   8  14       36.14       26.22     13.49 o
 -13   8  14        8.08       24.69     12.28 o
 -12   8  14        2.78        4.72     10.06 o
 -11   8  14        2.00      -10.92     10.92 o
 -10   8  14      119.08      111.18      8.84 o
  -9   8  14        6.55       14.44      5.45 o
  -8   8  14      235.67      258.44     10.28 o
  -7   8  14       18.82       19.37      5.95 o
  -6   8  14       14.45        4.37      5.55 o
  -5   8  14      113.78      121.34     12.49 o
  -4   8  14      312.15      339.25     26.89 o
  -3   8  14      198.30      209.15     15.92 o
  -2   8  14      359.76      413.69     19.43 o
  -1   8  14        0.38        3.10     11.17 o
   0   8  14        7.85       13.49     11.91 o
   1   8  14      307.13      347.29     21.52 o
   2   8  14      136.78      143.74     22.85 o
   3   8  14      201.68      211.46     25.36 o
   4   8  14      150.71      184.57     24.90 o
   5   8  14        0.05       -6.44     17.50 o
   6   8  14        4.45      -24.92     24.92 o
 -14   9  14       17.45       26.94     27.91 o
 -13   9  14        4.97       51.33     29.41 o
 -12   9  14        6.69        4.25     21.04 o
 -11   9  14        2.29        5.76      8.90 o
 -10   9  14      175.81      180.35     15.81 o
  -9   9  14       12.38       13.73      6.39 o
  -8   9  14      107.49      108.69      8.61 o
  -7   9  14        1.33       -7.97      7.97 o
  -6   9  14      102.19       81.55      7.24 o
  -5   9  14        9.85        8.27     12.64 o
  -4   9  14      209.86      174.85     14.79 o
  -3   9  14        1.33       20.31     11.49 o
  -2   9  14      155.16      144.34     20.69 o
  -1   9  14      149.52      142.82     16.55 o
   0   9  14       15.75       12.79     21.48 o
   1   9  14       18.49       30.48     17.10 o
   2   9  14      149.11      117.28     30.73 o
   3   9  14        8.21      -17.34     17.34 o
   4   9  14       33.23        3.73     17.73 o
   5   9  14       38.25       39.80     31.52 o
   6   9  14       11.19        4.75     30.20 o
 -13  10  14        0.77      -13.56     27.20 o
 -12  10  14        6.03        9.90      9.92 o
 -11  10  14        0.07        1.96      8.83 o
 -10  10  14      322.48      319.87     17.91 o
  -9  10  14       45.63       42.16      6.88 o
  -8  10  14       11.08       19.90      6.06 o
  -7  10  14       14.76        6.77      6.25 o
  -6  10  14       38.14       26.10     17.36 o
  -5  10  14        4.82       19.47     17.07 o
  -4  10  14      126.99      117.96     13.60 o
  -3  10  14        4.17       28.07     17.04 o
  -2  10  14       21.97       55.64     25.44 o
  -1  10  14       19.20        7.40     25.53 o
   0  10  14        7.66      -15.01     15.01 o
   1  10  14       54.61       51.33     18.98 o
   2  10  14       87.36       89.68     21.28 o
   3  10  14       23.32        9.74     18.77 o
   4  10  14       24.64        8.72     28.26 o
   5  10  14        1.78      -23.24     28.26 o
 -11  11  14        6.84        7.92      9.42 o
 -10  11  14       44.23       35.37     10.26 o
  -9  11  14       20.53       20.43      6.08 o
  -8  11  14       11.97       10.27      5.67 o
  -7  11  14        7.92        2.23     16.82 o
  -6  11  14       54.72       66.38     27.91 o
  -5  11  14        0.35       12.77     22.45 o
  -4  11  14      194.95      221.17     35.92 o
  -3  11  14        6.43       10.03     13.95 o
  -2  11  14        0.11        1.50     25.36 o
  -1  11  14       29.28       38.91     27.47 o
   0  11  14       58.00       76.77     30.55 o
   1  11  14        4.48       44.55     28.00 o
   2  11  14       95.26       74.80     21.53 o
   3  11  14       22.18        5.63     29.49 o
   4  11  14        1.75       15.50     29.85 o
 -10  12  14       23.84       22.89     27.47 o
  -9  12  14        3.39       29.85     27.73 o
  -8  12  14       14.83       16.48     17.86 o
  -7  12  14       24.57       16.64     25.53 o
  -6  12  14       71.44       54.41     28.17 o
  -5  12  14        0.26       -2.99     24.65 o
  -4  12  14       15.18       52.47     28.53 o
  -3  12  14        0.85      -11.45     25.09 o
  -2  12  14        0.55      -18.22     25.36 o
  -1  12  14        0.09       -1.41     26.24 o
   0  12  14       31.40       53.35     30.29 o
   1  12  14        1.85       11.71     28.09 o
   2  12  14       13.72       19.02     27.91 o
  -8  13  14        3.89       -1.32     25.00 o
  -7  13  14        2.25        4.75     25.62 o
  -6  13  14       59.55       63.48     29.32 o
  -5  13  14        0.37      -20.69     25.00 o
  -4  13  14       41.69       74.48     30.46 o
  -3  13  14        5.04       -6.07     25.88 o
  -2  13  14        1.74       13.91     25.36 o
  -1  13  14        7.86        8.80     28.35 o
   0  13  14       26.97       50.01     29.49 o
 -17   0  15       15.24       14.79     22.45 o
 -15   0  15        8.74       -0.74     13.32 o
 -13   0  15        8.95        7.54     13.07 o
 -11   0  15      576.74      578.95     28.75 o
  -9   0  15      137.31       85.39     13.40 o
  -7   0  15      369.66      403.27     23.79 o
  -5   0  15     2377.44     2441.22     63.03 o
  -3   0  15      348.38      305.84     25.53 o
  -1   0  15      999.80     1050.30     39.22 o
   1   0  15     3404.16     3423.67     86.20 o
   3   0  15      346.42      372.78     27.08 o
   5   0  15      173.53      234.73     37.24 o
   7   0  15      569.12      720.69     61.46 o
 -17   1  15        2.62       -4.70     14.59 o
 -16   1  15        0.17      -11.80     11.80 o
 -15   1  15        8.53       10.18      9.69 o
 -14   1  15        1.51       -2.69      8.93 o
 -13   1  15       48.27       35.50      9.58 o
 -12   1  15       50.80       61.21     10.33 o
 -11   1  15        3.71        4.10      8.52 o
 -10   1  15        1.63        3.08      8.01 o
  -9   1  15       29.13       25.38     14.37 o
  -8   1  15        0.35       -7.14      7.14 o
  -7   1  15      139.49      123.30     13.74 o
  -6   1  15        3.89        9.81     10.30 o
  -5   1  15       32.98       31.38      7.81 o
  -4   1  15       66.16       88.03      9.33 o
  -3   1  15       67.44       99.28     18.37 o
  -2   1  15      104.77      107.63     13.25 o
  -1   1  15       99.23      122.38     17.43 o
   0   1  15      189.38      182.04     16.20 o
   1   1  15       72.37      106.73     15.43 o
   2   1  15       55.10       41.22     13.96 o
   3   1  15       50.35       56.18     14.49 o
   4   1  15       19.41       -7.21     13.42 o
   5   1  15       64.13       63.24     15.60 o
   6   1  15      169.56      175.70     20.54 o
   7   1  15        3.51       28.67     20.82 o
   8   1  15       18.25       -2.93     19.58 o
 -16   2  15        2.14        3.88     11.78 o
 -15   2  15       44.38       37.01     12.09 o
 -14   2  15        1.32       -2.25     10.19 o
 -13   2  15       16.12       27.26      9.26 o
 -12   2  15        0.10        5.72      8.43 o
 -11   2  15      182.62      182.99     17.42 o
 -10   2  15        0.15        1.76      7.55 o
  -9   2  15       60.45       54.51      9.11 o
  -8   2  15        0.05       -7.14      7.14 o
  -7   2  15      490.65      536.03     16.57 o
  -6   2  15       11.31        0.23      7.29 o
  -5   2  15     1570.73     1581.61     29.80 o
  -4   2  15       61.49       56.04      8.67 o
  -3   2  15     1111.08      998.59     30.44 o
  -2   2  15      144.12      145.90     14.70 o
  -1   2  15      818.63      938.10     54.49 o
   0   2  15        0.04        4.70     11.56 o
   1   2  15     1711.47     1713.97     44.41 o
   2   2  15      164.03      176.72     17.79 o
   3   2  15      193.25      145.84     17.30 o
   4   2  15      129.35      106.24     17.18 o
   5   2  15      150.01      181.30     20.06 o
   6   2  15        0.77      -20.88     20.88 o
   7   2  15      349.67      356.45     25.38 o
   8   2  15       36.93       41.17     17.50 o
 -16   3  15        1.51       12.55     11.50 o
 -15   3  15        2.72       -1.12     10.34 o
 -14   3  15        0.06        2.44     10.33 o
 -13   3  15       22.37       12.74     10.31 o
 -12   3  15        1.14        3.41      8.45 o
 -11   3  15       41.27       45.58      9.23 o
 -10   3  15       57.00       71.80      9.81 o
  -9   3  15        1.27       -7.18      7.18 o
  -8   3  15       75.53       72.36      8.25 o
  -7   3  15      402.26      375.70     18.43 o
  -6   3  15       16.76        9.40      7.04 o
  -5   3  15        3.87       -4.74      6.79 o
  -4   3  15       18.41       13.51      8.64 o
  -3   3  15      345.60      367.20     22.18 o
  -2   3  15        0.88      -10.00     10.27 o
  -1   3  15      497.86      493.58     19.95 o
   0   3  15       40.84       41.67     10.23 o
   1   3  15       41.19       50.36     11.33 o
   2   3  15       16.88       12.00     10.81 o
   3   3  15      134.11      148.79     14.87 o
   4   3  15       27.44       19.05     11.47 o
   5   3  15       38.28       21.73     12.30 o
   6   3  15       37.73       23.93     12.96 o
   7   3  15       14.50       38.35     17.43 o
   8   3  15       11.30      -19.14     19.14 o
 -16   4  15        1.97      -11.83     18.62 o
 -15   4  15        1.11        4.70     10.88 o
 -14   4  15        0.15       -0.65      9.91 o
 -13   4  15       52.18       57.26     13.00 o
 -12   4  15       11.20        9.43      9.32 o
 -11   4  15      184.16      189.73     13.60 o
 -10   4  15        9.22        6.40      8.74 o
  -9   4  15        2.75        9.06      7.12 o
  -8   4  15       68.47       53.71      8.05 o
  -7   4  15      336.71      348.25     13.95 o
  -6   4  15       65.68       62.28      8.33 o
  -5   4  15      742.82      723.53     19.42 o
  -4   4  15      120.35      111.93     13.55 o
  -3   4  15       18.05       16.87     11.67 o
  -2   4  15      188.31      200.20     13.54 o
  -1   4  15      572.70      614.08     25.24 o
   0   4  15        6.05       -9.12      9.12 o
   1   4  15      615.35      516.58     21.70 o
   2   4  15      206.06      236.09     16.19 o
   3   4  15       35.17       18.39     13.33 o
   4   4  15       82.26       84.96     17.23 o
   5   4  15       96.40      101.51     15.39 o
   6   4  15       14.72       -6.16     12.23 o
   7   4  15      181.04      170.65     26.39 o
 -16   5  15        1.29      -10.66     10.93 o
 -15   5  15       44.47       52.09     16.82 o
 -14   5  15       45.79       30.45     13.47 o
 -13   5  15       52.66       63.49     10.85 o
 -12   5  15       47.55       54.05     10.52 o
 -11   5  15       22.28       18.76      8.92 o
 -10   5  15        0.08        4.46      8.77 o
  -9   5  15      327.83      325.63     19.71 o
  -8   5  15       45.14       47.18      8.44 o
  -7   5  15      755.56      740.69     20.68 o
  -6   5  15      108.50      110.25     10.09 o
  -5   5  15        2.87        9.11      8.12 o
  -4   5  15      181.72      157.90     14.58 o
  -3   5  15      607.79      661.76     33.09 o
  -2   5  15        0.39       -8.45      8.45 o
  -1   5  15      985.90      990.15     27.80 o
   0   5  15      135.70      118.83     12.78 o
   1   5  15       55.99       43.61     11.25 o
   2   5  15        0.99      -10.90     10.90 o
   3   5  15      280.88      353.92     19.57 o
   4   5  15       32.03       50.73     15.75 o
   5   5  15      353.85      384.32     27.81 o
   6   5  15       38.65       60.66     31.34 o
   7   5  15        0.10      -14.99     18.36 o
 -15   6  15        0.26        4.01     10.57 o
 -14   6  15       12.56        0.18      9.29 o
 -13   6  15       21.30        9.83      9.16 o
 -12   6  15        5.71        5.92      8.22 o
 -11   6  15       31.54       59.23     15.31 o
 -10   6  15        6.08        6.39      7.49 o
  -9   6  15       62.43       58.30      8.54 o
  -8   6  15        0.32        8.82      7.16 o
  -7   6  15      255.95      260.07     16.72 o
  -6   6  15       39.52       21.93      7.88 o
  -5   6  15       42.69       36.85      8.86 o
  -4   6  15      216.77      217.21     15.90 o
  -3   6  15      143.71      178.39     15.73 o
  -2   6  15       13.63        5.44      9.17 o
  -1   6  15      422.04      455.99     20.02 o
   0   6  15       17.14        8.12      9.84 o
   1   6  15       86.30       81.46     12.41 o
   2   6  15      212.92      189.03     18.90 o
   3   6  15        0.29       -5.07     13.29 o
   4   6  15      126.85      172.89     20.41 o
   5   6  15      222.56      303.41     33.77 o
   6   6  15        0.79      -26.24     26.24 o
   7   6  15       36.83       17.61     28.09 o
 -15   7  15       16.50       18.68     13.28 o
 -14   7  15       16.96        0.97      9.46 o
 -13   7  15       67.87       83.71     16.27 o
 -12   7  15       44.79       43.46      9.28 o
 -11   7  15        3.97        0.87      7.56 o
 -10   7  15        0.67        7.30     11.79 o
  -9   7  15      174.25      151.54     10.28 o
  -8   7  15       44.88       32.78      7.79 o
  -7   7  15      267.12      267.78     17.94 o
  -6   7  15      191.71      218.44     14.86 o
  -5   7  15        4.72       -4.47     12.94 o
  -4   7  15        0.83       -5.25     10.11 o
  -3   7  15      508.93      425.33     21.89 o
  -2   7  15       89.55       90.22     14.09 o
  -1   7  15      386.82      357.05     18.88 o
   0   7  15      265.68      256.82     15.91 o
   1   7  15      100.68      113.90     16.67 o
   2   7  15       73.12       94.92     16.60 o
   3   7  15      241.18      204.04     24.50 o
   4   7  15       18.83       -7.42     17.15 o
   5   7  15      158.23      174.59     37.15 o
   6   7  15       30.61       54.94     31.17 o
 -14   8  15        0.08        8.25     12.48 o
 -13   8  15        9.33        3.16     15.45 o
 -12   8  15        7.14       -4.98     10.05 o
 -11   8  15        5.29        6.73     27.60 o
 -10   8  15        0.72       -0.71      8.53 o
  -9   8  15       70.90       85.65      8.60 o
  -8   8  15       15.09       23.92      7.68 o
  -7   8  15       77.10      105.18      9.22 o
  -6   8  15       21.66       19.29      7.36 o
  -5   8  15        2.16       -6.72     10.22 o
  -4   8  15        5.94       19.23     11.15 o
  -3   8  15      118.52      154.77     15.98 o
  -2   8  15        0.11       -1.54     11.00 o
  -1   8  15       37.62       47.97     14.13 o
   0   8  15       58.47       12.75     13.21 o
   1   8  15       29.66       15.41     17.17 o
   2   8  15       35.38       44.10     20.56 o
   3   8  15       39.25       61.65     25.62 o
   4   8  15       16.72       17.11     17.95 o
   5   8  15       51.57       93.68     34.69 o
 -13   9  15       16.13       14.53     11.49 o
 -12   9  15        0.88       -8.31      9.76 o
 -11   9  15        1.16        1.21      9.65 o
 -10   9  15        1.07       -2.26      8.12 o
  -9   9  15      110.26      111.46     16.21 o
  -8   9  15       64.95       64.83     10.53 o
  -7   9  15       57.61       66.72     10.76 o
  -6   9  15      145.62      170.00     14.25 o
  -5   9  15       46.07       39.61     11.24 o
  -4   9  15        4.44        4.85     10.68 o
  -3   9  15      590.76      613.63     26.84 o
  -2   9  15      222.88      253.89     18.74 o
  -1   9  15      134.33      118.61     18.36 o
   0   9  15       62.15       52.83     29.14 o
   1   9  15       63.35       55.05     19.42 o
   2   9  15        8.50       -1.41     17.43 o
   3   9  15      202.69      197.53     26.36 o
   4   9  15       30.24       18.31     27.82 o
   5   9  15       50.52       25.27     30.90 o
 -12  10  15        2.14        2.03     13.47 o
 -11  10  15       55.20       42.95     20.12 o
 -10  10  15       53.36       76.43     16.25 o
  -9  10  15       14.10       11.34      9.98 o
  -8  10  15      102.61       77.45     11.01 o
  -7  10  15        2.85        7.46     17.55 o
  -6  10  15       11.09       -1.27     17.06 o
  -5  10  15       13.88       14.00      9.67 o
  -4  10  15        5.97        2.78     15.41 o
  -3  10  15       70.60       81.89     16.18 o
  -2  10  15       23.35       24.21     14.50 o
  -1  10  15        9.82      -19.02     25.71 o
   0  10  15        5.15      -23.86     23.86 o
   1  10  15       13.12      -19.19     25.53 o
   2  10  15        0.18       -3.77     22.05 o
   3  10  15       22.80       50.36     30.81 o
   4  10  15        3.60       -0.18     27.12 o
 -10  11  15        1.82       -4.21      7.96 o
  -9  11  15       20.88      110.23     30.46 o
  -8  11  15        0.54        6.14      8.05 o
  -7  11  15       31.71       61.45     26.59 o
  -6  11  15       11.08       39.62     27.03 o
  -5  11  15       71.28       68.23     27.21 o
  -4  11  15       10.45       19.11     25.80 o
  -3  11  15       72.46       76.38     18.89 o
  -2  11  15       68.10       41.20     29.76 o
  -1  11  15       15.19        5.28     25.44 o
   0  11  15       40.49       18.14     28.17 o
   1  11  15       41.37       53.88     30.29 o
   2  11  15        0.28      -11.62     28.70 o
  -9  12  15        6.60        8.93      8.18 o
  -8  12  15        3.80      -22.71     22.71 o
  -7  12  15        9.78       14.61     26.85 o
  -6  12  15        2.92       -2.73     26.06 o
  -5  12  15        6.84      -13.82     24.92 o
  -4  12  15       35.89       34.69     26.76 o
  -3  12  15       16.19       46.49     29.58 o
  -2  12  15       28.53       13.29     14.79 o
  -1  12  15        6.54      -23.95     25.36 o
   0  12  15        1.62      -16.90     26.24 o
   1  12  15        2.64      -23.33     23.33 o
  -6  13  15        0.75       55.38     27.73 o
  -5  13  15        6.23       34.69     29.14 o
  -4  13  15       12.99       29.05     26.94 o
  -3  13  15       15.55       28.61     28.53 o
  -2  13  15       11.39       -0.26     28.35 o
 -16   0  16       18.97       29.28     16.37 o
 -14   0  16        9.66       32.35     14.22 o
 -12   0  16       49.26       63.09     14.93 o
 -10   0  16      270.17      262.77     60.05 o
  -8   0  16      233.65      194.31     17.65 o
  -6   0  16     1848.96     1967.39     55.80 o
  -4   0  16     1360.30     1306.01     63.58 o
  -2   0  16      278.28      235.70     29.85 o
   0   0  16      428.33      584.56     46.75 o
   2   0  16      747.70      928.96     60.49 o
   4   0  16      210.75      219.41     36.19 o
   6   0  16      131.26      206.11     39.62 o
 -16   1  16        0.34      -10.85     11.73 o
 -15   1  16       27.89       26.18     12.51 o
 -14   1  16        3.99       -8.38      9.21 o
 -13   1  16       37.58       28.84      9.73 o
 -12   1  16       39.52       17.80      9.46 o
 -11   1  16      104.01      130.91     12.13 o
 -10   1  16       16.78       23.78     11.77 o
  -9   1  16      234.78      260.12     13.67 o
  -8   1  16       13.72        8.83      8.00 o
  -7   1  16        0.15       -3.27      7.46 o
  -6   1  16        0.53       -8.00      8.00 o
  -5   1  16      196.04      228.14     13.87 o
  -4   1  16       26.65       57.43     15.48 o
  -3   1  16      103.27      130.95     18.12 o
  -2   1  16       34.62       47.76     12.46 o
  -1   1  16       65.70       32.98     18.02 o
   0   1  16      236.59      249.76     19.00 o
   1   1  16        9.95        0.38     12.69 o
   2   1  16        1.03       46.67     14.40 o
   3   1  16      117.07      120.98     28.10 o
   4   1  16       26.58       25.51     19.00 o
   5   1  16       48.60       22.72     20.78 o
   6   1  16       37.69       56.83     23.19 o
   7   1  16        0.19      -10.22     18.98 o
 -16   2  16       43.52       38.30     12.89 o
 -15   2  16       13.00       -6.45     10.82 o
 -14   2  16        2.07       -5.17     10.59 o
 -13   2  16       20.43       25.11      9.67 o
 -12   2  16       20.83       17.85      8.90 o
 -11   2  16        1.10       -5.09      8.27 o
 -10   2  16      268.49      278.35     14.37 o
  -9   2  16        1.93       -4.45      7.76 o
  -8   2  16       75.10       56.36      9.20 o
  -7   2  16        8.96        3.73      7.71 o
  -6   2  16      105.61      134.35     17.03 o
  -5   2  16       48.49       62.38      9.25 o
  -4   2  16     1230.45     1280.00     45.73 o
  -3   2  16      347.68      336.51     19.68 o
  -2   2  16       71.03       42.30     12.70 o
  -1   2  16       13.43        2.30     11.80 o
   0   2  16      199.86      255.28     20.12 o
   1   2  16       66.45       70.93     14.50 o
   2   2  16      744.27      826.35     32.99 o
   3   2  16       44.01       45.17     15.24 o
   4   2  16       65.42       41.26     15.65 o
   5   2  16        2.17      -14.12     14.12 o
   6   2  16      136.84      178.87     21.66 o
   7   2  16        6.02      -18.58     18.58 o
 -16   3  16       16.74       35.68     13.39 o
 -15   3  16        0.13       -3.83     10.85 o
 -14   3  16        3.19       -8.60     10.27 o
 -13   3  16       36.25       45.56     16.01 o
 -12   3  16       58.95       47.48     15.66 o
 -11   3  16      189.24      204.71     13.32 o
 -10   3  16        2.61       -1.74      8.25 o
  -9   3  16       19.02       11.14      8.33 o
  -8   3  16      352.27      372.67     16.21 o
  -7   3  16        3.84       -2.90      7.77 o
  -6   3  16      241.27      238.06     16.16 o
  -5   3  16      157.91      179.32     15.07 o
  -4   3  16      161.89      149.34     14.93 o
  -3   3  16      226.40      251.17     17.56 o
  -2   3  16      246.25      262.81     18.37 o
  -1   3  16        0.04      -10.80     10.80 o
   0   3  16      426.23      432.41     35.43 o
   1   3  16      149.00      148.62     14.57 o
   2   3  16        3.03       -4.61     10.54 o
   3   3  16       49.87       27.14     12.30 o
   4   3  16       44.74       65.35     14.10 o
   5   3  16        0.31        1.70     18.16 o
   6   3  16      199.24      222.56     22.49 o
   7   3  16       11.19        2.52     19.52 o
 -16   4  16        8.64        3.11     11.89 o
 -15   4  16        9.06        9.58     11.32 o
 -14   4  16        7.28       21.71     10.78 o
 -13   4  16       20.93       11.04     10.07 o
 -12   4  16       23.51       35.83     10.48 o
 -11   4  16       53.11       52.08     10.64 o
 -10   4  16       23.46       10.02      9.27 o
  -9   4  16        2.49       -8.47      8.47 o
  -8   4  16        2.68       -3.28      8.61 o
  -7   4  16       15.27       14.43      8.18 o
  -6   4  16      219.78      217.72     12.85 o
  -5   4  16      121.55      125.33     15.14 o
  -4   4  16      264.73      262.12     19.17 o
  -3   4  16       80.52       93.74     14.41 o
  -2   4  16        3.25       14.24      9.49 o
  -1   4  16        8.06        0.75      9.85 o
   0   4  16      226.26      240.55     16.12 o
   1   4  16       86.34       87.96     13.24 o
   2   4  16      341.19      346.29     19.24 o
   3   4  16       58.02       42.59     12.63 o
   4   4  16        4.16       11.45     12.58 o
   5   4  16       35.62       29.66     13.88 o
   6   4  16      160.33      183.17     26.92 o
 -15   5  16        2.86       -2.24     10.49 o
 -14   5  16        0.59       -1.51     10.02 o
 -13   5  16       15.82       11.22      9.72 o
 -12   5  16       52.11       60.45     17.13 o
 -11   5  16       62.96       83.50     11.26 o
 -10   5  16        1.42       -2.18      8.50 o
  -9   5  16       11.62       16.83     10.54 o
  -8   5  16      101.66       93.75     10.28 o
  -7   5  16       84.36       92.83     10.30 o
  -6   5  16      246.95      266.18     14.33 o
  -5   5  16      299.08      304.33     15.10 o
  -4   5  16       39.08       19.68     11.46 o
  -3   5  16       27.47        9.78     11.85 o
  -2   5  16      563.12      576.64     26.28 o
  -1   5  16      193.19      232.06     15.91 o
   0   5  16      414.86      464.18     20.59 o
   1   5  16      150.38      152.59     16.01 o
   2   5  16        0.07        1.58     11.29 o
   3   5  16       50.73       11.20     11.84 o
   4   5  16      183.66      194.43     17.60 o
   5   5  16        1.92        4.60     15.11 o
   6   5  16      105.65      136.63     25.84 o
 -15   6  16        0.73       -0.51     10.27 o
 -14   6  16        0.11       -7.88      9.80 o
 -13   6  16       21.95       42.76      9.89 o
 -12   6  16       11.11        0.79      8.60 o
 -11   6  16       60.51       55.14      9.64 o
 -10   6  16       12.33       14.09      8.73 o
  -9   6  16       13.31        6.86      8.53 o
  -8   6  16        0.79       -7.20      7.20 o
  -7   6  16      132.49      119.98     10.63 o
  -6   6  16       28.94       39.82     12.90 o
  -5   6  16      151.77      143.03     14.64 o
  -4   6  16       58.59       66.28     14.07 o
  -3   6  16        1.98       10.86     13.81 o
  -2   6  16       10.17       11.54     12.16 o
  -1   6  16        4.67        0.58     16.99 o
   0   6  16       21.43       20.65     11.00 o
   1   6  16       52.41       40.63     12.14 o
   2   6  16       11.26       19.74     11.84 o
   3   6  16        8.85       -5.78     12.85 o
   4   6  16       14.65        3.92     13.75 o
   5   6  16       29.98       -3.13     42.57 o
   6   6  16       10.04       39.34     20.32 o
 -14   7  16        3.58        8.34     10.59 o
 -13   7  16       40.12       46.24     10.34 o
 -12   7  16       22.30       13.94      8.90 o
 -11   7  16       49.14       66.31      9.87 o
 -10   7  16        0.21        2.97      7.40 o
  -9   7  16        0.44       11.56     11.72 o
  -8   7  16       96.11       89.20      9.48 o
  -7   7  16      267.34      279.00     14.14 o
  -6   7  16      128.06      112.32     10.73 o
  -5   7  16      112.30      110.79     14.03 o
  -4   7  16        2.75       -5.30     11.12 o
  -3   7  16       23.62       15.34     12.01 o
  -2   7  16      322.59      337.91     20.85 o
  -1   7  16       93.97      101.07     16.17 o
   0   7  16      201.87      189.20     18.94 o
   1   7  16       90.86       59.88     12.88 o
   2   7  16       50.16       44.10     13.02 o
   3   7  16        4.01      -16.33     16.33 o
   4   7  16      196.61      205.82     33.10 o
   5   7  16       24.39        7.04     28.88 o
 -14   8  16        0.04       -4.75     27.29 o
 -13   8  16       54.32       49.53     14.81 o
 -12   8  16        8.15        7.05     10.99 o
 -11   8  16       19.20       23.81     13.25 o
 -10   8  16        4.76       -7.44     11.09 o
  -9   8  16       50.54       48.94     11.50 o
  -8   8  16       30.24       19.59      7.59 o
  -7   8  16      183.57      153.16     11.09 o
  -6   8  16       10.42        6.10     10.42 o
  -5   8  16      142.58      124.01     14.85 o
  -4   8  16       19.87       25.20     12.26 o
  -3   8  16        2.76       10.51     12.03 o
  -2   8  16       39.93       33.30     13.42 o
  -1   8  16      196.78      192.39     26.29 o
   0   8  16      140.49      140.88     17.62 o
   1   8  16       12.01       11.64     15.88 o
   2   8  16        7.73       -0.88     17.15 o
   3   8  16        0.83      -20.73     20.73 o
   4   8  16       16.54      -14.26     28.79 o
 -13   9  16       40.04       71.31     31.52 o
 -12   9  16        0.76      -10.13     10.60 o
 -11   9  16       46.64       62.76     11.13 o
 -10   9  16       97.84       83.31     11.95 o
  -9   9  16       25.87       19.69     11.09 o
  -8   9  16       63.41       58.85     11.30 o
  -7   9  16       82.68       61.73     23.74 o
  -6   9  16       27.81       29.13     10.96 o
  -5   9  16       64.17       69.31     12.96 o
  -4   9  16       28.21       11.48     11.72 o
  -3   9  16       42.69       40.06     13.53 o
  -2   9  16      139.96      152.02     16.93 o
  -1   9  16       52.94       57.36     17.88 o
   0   9  16       58.59       58.42     17.92 o
   1   9  16      123.00      155.66     34.78 o
   2   9  16       20.76       16.29     27.12 o
   3   9  16        3.14       21.92     28.35 o
 -12  10  16        0.34       -4.31     26.06 o
 -11  10  16        2.22        8.74      8.84 o
 -10  10  16       35.95       51.86     26.02 o
  -9  10  16       16.32       -4.28     12.24 o
  -8  10  16       51.68       48.27     10.52 o
  -7  10  16       75.66       76.18     20.30 o
  -6  10  16        0.17       -1.45     16.31 o
  -5  10  16       13.79       25.45     12.37 o
  -4  10  16       57.61       52.82     15.29 o
  -3  10  16       61.93       33.60     14.72 o
  -2  10  16       41.92       63.07     26.10 o
  -1  10  16       65.22       67.18     18.14 o
   0  10  16        1.55      -13.42     14.90 o
   1  10  16        5.59       12.06     29.41 o
   2  10  16       30.80       -0.79     28.79 o
 -10  11  16        3.50      -24.74     24.74 o
  -9  11  16       44.43       48.40     29.80 o
  -8  11  16       31.10       -1.14     25.53 o
  -7  11  16      104.89      159.89     32.31 o
  -6  11  16        0.04      -23.77     23.77 o
  -5  11  16        6.97      -22.80     22.80 o
  -4  11  16       10.02       25.53     26.32 o
  -3  11  16       10.26       -4.26     13.37 o
  -2  11  16       27.40       33.49     22.49 o
  -1  11  16       33.58       29.20     16.17 o
   0  11  16        2.83       26.32     28.61 o
   1  11  16       14.32       19.63     29.32 o
  -8  12  16        1.52       -3.08     27.56 o
  -7  12  16       26.28       47.89     30.64 o
  -6  12  16        1.04        5.28     26.32 o
  -5  12  16        3.84       -7.40     23.95 o
  -4  12  16       27.55        4.67     26.85 o
  -3  12  16       18.54       18.66     28.44 o
  -2  12  16        0.96        5.09     20.87 o
  -1  12  16        1.28       -5.23     14.49 o
 -15   0  17        3.17       -8.93     15.63 o
 -13   0  17        2.89        3.16     14.17 o
 -11   0  17        1.06        7.17     12.87 o
  -9   0  17       27.19       35.70     13.95 o
  -7   0  17       31.25       48.28     13.83 o
  -5   0  17      344.80      326.01     22.78 o
  -3   0  17      227.28      246.26     31.70 o
  -1   0  17      129.57       92.71     26.68 o
   1   0  17       74.45       92.36     28.17 o
   3   0  17      330.19      331.41     40.68 o
   5   0  17       29.65       22.27     30.55 o
 -16   1  17       16.46       35.34     13.81 o
 -15   1  17        0.33       -1.75     11.43 o
 -14   1  17       17.57       16.33     10.12 o
 -13   1  17        0.00       -1.65      8.78 o
 -12   1  17       12.31       18.62      9.40 o
 -11   1  17        0.50       10.13     10.34 o
 -10   1  17      118.66      150.96     12.79 o
  -9   1  17       20.03       34.89      9.87 o
  -8   1  17      363.27      369.88     16.59 o
  -7   1  17       37.96       38.21      9.91 o
  -6   1  17       58.03       30.71      9.51 o
  -5   1  17       92.29      107.54     11.60 o
  -4   1  17      236.72      294.73     23.41 o
  -3   1  17       21.21       39.63     15.97 o
  -2   1  17      628.00      649.68     35.40 o
  -1   1  17       35.91       32.68     16.58 o
   0   1  17       21.13       28.81     16.99 o
   1   1  17        1.57       -9.51     16.96 o
   2   1  17      295.00      324.18     29.01 o
   3   1  17        4.30        5.16     17.43 o
   4   1  17      234.45      205.64     25.98 o
   5   1  17        8.40       -4.16     19.32 o
   6   1  17       29.87       13.91     21.19 o
 -16   2  17        1.18       -3.98     12.13 o
 -15   2  17        7.28       13.67     11.74 o
 -14   2  17       19.57       16.52     17.58 o
 -13   2  17        1.07        0.97     10.57 o
 -12   2  17        0.07        2.18      9.01 o
 -11   2  17       12.34       22.95      9.29 o
 -10   2  17      208.59      206.45     13.41 o
  -9   2  17       21.97       27.98      9.47 o
  -8   2  17       44.08       43.68      9.69 o
  -7   2  17       21.34       18.79     11.16 o
  -6   2  17       43.10       42.17      9.76 o
  -5   2  17       39.70       52.93     12.00 o
  -4   2  17      130.69      103.68     17.74 o
  -3   2  17       52.41       40.12     15.62 o
  -2   2  17       12.67       11.32     15.37 o
  -1   2  17       65.31       43.61     13.87 o
   0   2  17       58.95       59.09     15.12 o
   1   2  17       92.84       91.38     16.29 o
   2   2  17       76.68       89.47     16.66 o
   3   2  17       99.44       97.37     21.70 o
   4   2  17       12.71      -17.14     17.14 o
   5   2  17       42.69       62.24     46.49 o
   6   2  17        0.77       -1.75     42.13 o
 -15   3  17       20.79       17.38     12.42 o
 -14   3  17       53.19       55.02     12.47 o
 -13   3  17        9.90       -0.57      9.82 o
 -12   3  17        0.15       10.18     10.00 o
 -11   3  17       12.98        7.20     10.29 o
 -10   3  17       95.20       84.08     10.78 o
  -9   3  17        8.54       -0.80      8.65 o
  -8   3  17      262.77      242.14     14.14 o
  -7   3  17       38.99       48.69      9.94 o
  -6   3  17        0.86       -6.85      8.31 o
  -5   3  17      168.37      166.70     28.04 o
  -4   3  17      445.83      459.83     23.75 o
  -3   3  17        0.98       -0.10     11.61 o
  -2   3  17      548.53      539.86     25.59 o
  -1   3  17      162.13      182.38     18.23 o
   0   3  17        0.77      -11.98     11.98 o
   1   3  17      158.59      178.36     19.52 o
   2   3  17      263.36      268.26     21.66 o
   3   3  17       22.66       -9.74     14.56 o
   4   3  17      321.08      273.70     23.59 o
   5   3  17      162.91      215.63     22.41 o
   6   3  17       12.06        2.73     31.12 o
 -15   4  17        8.25        8.17     11.79 o
 -14   4  17       15.85       16.55     10.88 o
 -13   4  17        0.44       -2.39      9.71 o
 -12   4  17       43.09       54.95     11.39 o
 -11   4  17        5.41        0.24     16.19 o
 -10   4  17       68.52       66.10     11.51 o
  -9   4  17        0.05        1.22      9.45 o
  -8   4  17       16.24       15.22     12.39 o
  -7   4  17        1.42       -6.09      9.40 o
  -6   4  17      107.07      127.67     12.01 o
  -5   4  17        4.32      -10.61     10.61 o
  -4   4  17      335.10      328.13     20.21 o
  -3   4  17        9.66       18.89     12.38 o
  -2   4  17       28.51       27.27     21.82 o
  -1   4  17       10.17      -10.56     12.02 o
   0   4  17      131.50      127.54     14.04 o
   1   4  17       47.24       31.85     12.14 o
   2   4  17       98.85       97.41     14.29 o
   3   4  17       26.95       16.03     12.45 o
   4   4  17       19.97       13.43     12.96 o
   5   4  17        2.92       -2.82     16.87 o
 -15   5  17        1.77        4.68     13.33 o
 -14   5  17       13.15       21.76     11.00 o
 -13   5  17        6.87        9.02      9.88 o
 -12   5  17        2.86        5.96      9.26 o
 -11   5  17        8.64       10.17      9.33 o
 -10   5  17      153.61      161.42     13.56 o
  -9   5  17        1.22       -1.88      8.66 o
  -8   5  17       72.45       74.03     11.16 o
  -7   5  17       45.97       24.01      9.38 o
  -6   5  17       64.27       68.38     10.56 o
  -5   5  17       30.29       45.67     12.37 o
  -4   5  17      332.21      363.28     21.22 o
  -3   5  17       50.43       39.91     13.50 o
  -2   5  17       67.38       75.00     14.44 o
  -1   5  17       53.84       49.24     14.49 o
   0   5  17        4.84        9.15     11.16 o
   1   5  17       89.53       88.81     13.81 o
   2   5  17      186.76      185.94     16.47 o
   3   5  17       22.98       16.57     12.67 o
   4   5  17      143.02      126.74     16.84 o
   5   5  17      177.81      192.90     31.52 o
 -14   6  17        0.22       -3.23     10.05 o
 -13   6  17        0.43       -1.92      9.25 o
 -12   6  17       54.43       54.58     16.81 o
 -11   6  17        9.56       21.96     10.59 o
 -10   6  17       81.53       73.04     10.75 o
  -9   6  17       17.16        0.25      8.65 o
  -8   6  17        0.47        1.90      8.28 o
  -7   6  17        1.00       -8.11      8.31 o
  -6   6  17      232.89      231.43     13.91 o
  -5   6  17        0.16      -10.86     10.86 o
  -4   6  17      150.43      158.85     15.82 o
  -3   6  17       53.88       51.73     19.41 o
  -2   6  17       19.09       15.63     12.74 o
  -1   6  17       10.23       10.13     13.69 o
   0   6  17      293.23      285.81     21.75 o
   1   6  17        1.64       -4.82     11.46 o
   2   6  17      184.53      199.89     17.08 o
   3   6  17        1.89      -11.77     11.77 o
   4   6  17        0.08      -19.50     19.50 o
   5   6  17        2.66       15.31     19.13 o
 -14   7  17        0.48        1.94     25.18 o
 -13   7  17        1.14        9.21      9.69 o
 -12   7  17       26.11       46.63     10.22 o
 -11   7  17        2.83       -8.27      8.27 o
 -10   7  17       50.27       57.06     10.11 o
  -9   7  17        0.80        1.19      7.60 o
  -8   7  17        0.19        0.14      7.45 o
  -7   7  17       71.05       67.96     10.15 o
  -6   7  17        9.14       12.15     11.03 o
  -5   7  17       62.43       91.40     20.92 o
  -4   7  17      218.27      282.06     19.45 o
  -3   7  17       28.62       34.32     13.56 o
  -2   7  17       10.16       17.55     15.39 o
  -1   7  17       70.27       71.65     15.69 o
   0   7  17       95.12      133.38     17.71 o
   1   7  17       20.68       11.21     14.12 o
   2   7  17      172.28      178.97     19.74 o
   3   7  17       14.22       12.64     14.08 o
   4   7  17        9.03       24.78     21.09 o
 -13   8  17        1.94      -24.04     24.04 o
 -12   8  17       86.02       95.65     16.15 o
 -11   8  17       11.62       31.89     16.29 o
 -10   8  17       23.02       25.63     11.74 o
  -9   8  17        6.15        0.64      7.37 o
  -8   8  17       16.53       12.28      7.92 o
  -7   8  17        0.68       -7.75      7.75 o
  -6   8  17      145.49      149.65     15.28 o
  -5   8  17       21.83       19.64     12.84 o
  -4   8  17       41.21       58.38     15.94 o
  -3   8  17       44.15       23.13     18.66 o
  -2   8  17       50.23       39.43     14.28 o
  -1   8  17       22.89       17.06     14.96 o
   0   8  17       73.57       65.80     22.14 o
   1   8  17       80.74       59.61     19.55 o
   2   8  17       58.61       39.96     18.93 o
   3   8  17       33.28       34.05     24.61 o
 -12   9  17        7.67       42.96     31.43 o
 -11   9  17        8.01        3.84     10.78 o
 -10   9  17        9.21       12.97     11.10 o
  -9   9  17       17.01        2.72     13.53 o
  -8   9  17        9.50       -1.88     11.26 o
  -7   9  17        0.01      -14.68     20.73 o
  -6   9  17      105.08      116.03     17.75 o
  -5   9  17        1.78        0.25     11.21 o
  -4   9  17       17.90       42.58     13.17 o
  -3   9  17       16.73       11.44     13.45 o
  -2   9  17        2.64      -13.29     15.67 o
  -1   9  17        0.97        0.85     15.91 o
   0   9  17       66.65       76.00     19.36 o
   1   9  17        0.58      -16.59     16.59 o
   2   9  17       18.33        9.61     17.17 o
 -11  10  17        7.33       36.54     29.58 o
 -10  10  17        6.81       14.03     14.44 o
  -9  10  17       76.42       63.55     11.68 o
  -8  10  17       34.12       60.21     21.56 o
  -7  10  17        3.74       21.44     18.40 o
  -6  10  17       53.12       56.35     30.20 o
  -5  10  17       39.41       38.06     14.26 o
  -4  10  17        1.37        9.54     13.22 o
  -3  10  17       45.75       33.99     16.04 o
  -2  10  17       30.82       24.43     17.02 o
  -1  10  17        3.02       -0.03     15.36 o
   0  10  17       73.03       86.11     20.09 o
   1  10  17       27.62      -10.06     20.25 o
  -9  11  17       11.19       38.83     28.97 o
  -8  11  17        6.69       26.68     28.97 o
  -7  11  17        5.42        4.49     26.85 o
  -6  11  17       24.90       29.14     29.23 o
  -5  11  17        4.44       -9.07     25.18 o
  -4  11  17        0.62       13.47     29.58 o
  -3  11  17        0.62       -0.85     13.71 o
  -2  11  17       29.63       23.82     15.37 o
  -1  11  17        0.10      -14.50     14.52 o
 -14   0  18        4.69       -7.46     13.98 o
 -12   0  18        0.29        7.01     14.13 o
 -10   0  18        9.76        1.62     12.50 o
  -8   0  18       21.70       13.22     13.41 o
  -6   0  18      209.47      199.94     25.40 o
  -4   0  18       71.51       47.10     23.51 o
  -2   0  18        1.17       16.46     22.27 o
   0   0  18       52.38       45.43     25.88 o
   2   0  18       57.58       54.32     29.41 o
   4   0  18       20.53        5.81     29.49 o
 -15   1  18        2.86        8.57     11.82 o
 -14   1  18        0.02        2.76     16.63 o
 -13   1  18       75.49       70.66     11.66 o
 -12   1  18       13.36       22.31     10.31 o
 -11   1  18       20.47       24.51     10.08 o
 -10   1  18        2.87       12.76      9.33 o
  -9   1  18      104.19      106.74     12.20 o
  -8   1  18        1.46       -0.53      9.48 o
  -7   1  18      181.96      168.11     13.37 o
  -6   1  18       54.44       35.26     10.52 o
  -5   1  18        1.30       -4.87     13.86 o
  -4   1  18        9.82       -7.39     14.49 o
  -3   1  18      308.35      365.41     27.42 o
  -2   1  18       16.19       45.47     17.98 o
  -1   1  18      573.54      555.50     84.18 o
   0   1  18        6.09      -13.18     16.62 o
   1   1  18       27.02       10.32     30.86 o
   2   1  18        1.48        5.79     17.98 o
   3   1  18      101.43      155.42     25.18 o
   4   1  18        0.22      -17.71     28.83 o
   5   1  18      240.28      278.60     30.72 o
 -15   2  18        5.31        4.55     11.72 o
 -14   2  18        0.33       -6.15     11.18 o
 -13   2  18        0.01       -1.81     10.40 o
 -12   2  18        1.20       -4.21      9.19 o
 -11   2  18       27.16       31.15     10.16 o
 -10   2  18       37.60       36.60     10.08 o
  -9   2  18       16.00        1.58      9.17 o
  -8   2  18        2.09        3.36      9.40 o
  -7   2  18        1.78        6.24      9.46 o
  -6   2  18       13.25       25.69     10.09 o
  -5   2  18       25.57       29.69     15.58 o
  -4   2  18       14.60      -14.80     14.80 o
  -3   2  18       65.01       52.41     18.00 o
  -2   2  18        0.35        8.36     16.03 o
  -1   2  18       12.21       68.05     19.58 o
   0   2  18       42.55       20.07     18.36 o
   1   2  18       40.30       56.58     20.11 o
   2   2  18       16.37       19.40     19.39 o
   3   2  18       12.97       18.31     19.67 o
   4   2  18       47.39       47.95     22.41 o
   5   2  18        1.51        9.20     20.29 o
 -15   3  18       36.33       54.84     13.62 o
 -14   3  18        3.11        6.89     10.86 o
 -13   3  18       21.80       31.51     11.83 o
 -12   3  18        0.02       -4.34     10.33 o
 -11   3  18        0.01        5.80     10.21 o
 -10   3  18        7.06        0.56     10.31 o
  -9   3  18      116.74      165.95     16.85 o
  -8   3  18       28.15       35.73     11.45 o
  -7   3  18      155.70      175.65     15.76 o
  -6   3  18       11.65       -4.61     12.04 o
  -5   3  18        1.18       -1.25     14.02 o
  -4   3  18        1.32        9.12     15.48 o
  -3   3  18      341.13      386.42     37.07 o
  -2   3  18       23.77       19.47     16.96 o
  -1   3  18      169.52      156.45     34.34 o
   0   3  18       55.93       43.49     19.64 o
   1   3  18        1.62       12.35     18.36 o
   2   3  18       10.69      -17.08     17.08 o
   3   3  18      133.51      179.69     25.15 o
   4   3  18       39.89       42.16     22.19 o
   5   3  18       79.92       82.63     25.30 o
 -15   4  18        4.63       -0.14     11.38 o
 -14   4  18        0.43        7.35     11.53 o
 -13   4  18        9.54       16.17     10.61 o
 -12   4  18        2.16        7.43     15.29 o
 -11   4  18       41.25       43.42     18.60 o
 -10   4  18       10.50        6.37      9.92 o
  -9   4  18       76.06       81.72     18.30 o
  -8   4  18       41.27       53.69     17.43 o
  -7   4  18        3.17        3.20      9.83 o
  -6   4  18       24.29       16.52     10.96 o
  -5   4  18      189.81      218.87     39.27 o
  -4   4  18       24.29       23.72     19.77 o
  -3   4  18       96.96      115.01     22.31 o
  -2   4  18       89.05      123.24     16.99 o
  -1   4  18        3.85       15.85     13.67 o
   0   4  18       16.10        2.96     17.46 o
   1   4  18      148.41      176.63     19.75 o
   2   4  18        2.64       -8.22     14.69 o
   3   4  18      236.99      276.58     24.14 o
   4   4  18        5.77       -6.33     20.16 o
 -14   5  18       11.50       -3.62     10.70 o
 -13   5  18        6.36        9.39     10.34 o
 -12   5  18        1.58        2.35     14.58 o
 -11   5  18       33.46       16.61     10.45 o
 -10   5  18        6.91        5.57     11.62 o
  -9   5  18       43.09       48.74     10.99 o
  -8   5  18       30.62       49.66     11.55 o
  -7   5  18       18.01       13.45     10.46 o
  -6   5  18        8.42        8.78     14.09 o
  -5   5  18       21.85       29.94     12.70 o
  -4   5  18        1.33      -10.77     12.04 o
  -3   5  18      164.42      157.11     17.15 o
  -2   5  18       35.73       19.43     13.61 o
  -1   5  18      139.49      140.58     18.34 o
   0   5  18      137.06      155.71     18.76 o
   1   5  18       18.14       18.53     19.06 o
   2   5  18        0.81       -4.38     12.02 o
   3   5  18      143.62      140.70     16.71 o
   4   5  18       13.85        8.92     40.02 o
 -14   6  18        7.26       34.74     13.72 o
 -13   6  18        1.01       10.69     10.13 o
 -12   6  18        0.17       -6.65      9.24 o
 -11   6  18       55.09       44.97     10.81 o
 -10   6  18        8.30       22.74      9.70 o
  -9   6  18       61.12       63.61     13.00 o
  -8   6  18       23.78       38.38     10.70 o
  -7   6  18        1.43        0.58      9.43 o
  -6   6  18        7.95       -6.52     11.26 o
  -5   6  18      153.34      191.22     17.91 o
  -4   6  18       39.90       41.54     13.94 o
  -3   6  18      161.28      147.90     18.08 o
  -2   6  18       44.45       17.81     14.14 o
  -1   6  18        0.08      -12.30     12.30 o
   0   6  18       11.50       -0.50     14.04 o
   1   6  18      173.93      158.86     19.83 o
   2   6  18        4.77      -13.85     25.47 o
   3   6  18       86.22       92.67     22.60 o
 -13   7  18        0.75        2.20     26.59 o
 -12   7  18        3.64        3.85      9.60 o
 -11   7  18        8.98       22.68      9.75 o
 -10   7  18       10.82        9.52     12.14 o
  -9   7  18       14.01        5.52      9.42 o
  -8   7  18       29.20       28.72      9.95 o
  -7   7  18        0.03       -4.80     19.14 o
  -6   7  18        6.06       -1.34     15.34 o
  -5   7  18      185.11      198.51     17.45 o
  -4   7  18       85.10       68.74     14.98 o
  -3   7  18       37.52       58.49     14.66 o
  -2   7  18       16.82        7.73     13.84 o
  -1   7  18        6.22        5.08     14.32 o
   0   7  18       30.17       45.86     16.25 o
   1   7  18       52.83       87.25     27.31 o
   2   7  18        1.30       -6.11     17.23 o
   3   7  18       25.83       31.09     26.63 o
 -12   8  18       53.54       94.73     34.16 o
 -11   8  18        2.48       -6.59     12.35 o
 -10   8  18       56.13       30.83     25.18 o
  -9   8  18       14.47       17.25      9.09 o
  -8   8  18       32.36       41.10      9.67 o
  -7   8  18        3.38       -1.86     11.07 o
  -6   8  18        3.71       24.23     12.43 o
  -5   8  18      113.28      117.73     15.68 o
  -4   8  18       69.13       63.96     14.29 o
  -3   8  18       17.86        7.17     13.68 o
  -2   8  18       93.36       93.41     16.44 o
  -1   8  18       32.67       31.29     15.13 o
   0   8  18        0.17       -4.48     16.73 o
   1   8  18      190.32      165.24     24.54 o
   2   8  18       22.81       39.86     30.55 o
 -11   9  18       10.03       23.42     30.64 o
 -10   9  18        1.22      -14.25     26.63 o
  -9   9  18       41.46       32.85     14.04 o
  -8   9  18        5.53       22.03     18.73 o
  -7   9  18       22.41       28.45     20.21 o
  -6   9  18       12.28        4.35     11.13 o
  -5   9  18       21.48        6.40     12.59 o
  -4   9  18       35.49       39.28     13.72 o
  -3   9  18        1.53      -16.54     18.49 o
  -2   9  18        2.36       -9.78     15.63 o
  -1   9  18       64.71       50.39     19.29 o
   0   9  18        0.01      -14.81     16.41 o
   1   9  18       42.38       50.08     20.30 o
  -9  10  18        0.01        5.97     18.57 o
  -8  10  18        0.30        1.80     20.16 o
  -7  10  18       17.99       15.94     27.56 o
  -6  10  18        8.63        3.35     26.76 o
  -5  10  18       40.72       37.99     42.66 o
  -4  10  18       51.83       36.15     18.44 o
  -3  10  18        2.57       -6.13     26.85 o
  -2  10  18        1.10       -3.25     15.31 o
  -1  10  18       41.26       41.17     17.83 o
  -6  11  18       20.91       21.92     28.88 o
  -5  11  18        6.42       -2.20     24.56 o
  -4  11  18        9.92      -24.92     24.92 o
 -15   0  19        0.09       -4.14     19.72 o
 -13   0  19        0.59       -8.38     22.14 o
 -11   0  19       23.79       38.67     14.62 o
  -9   0  19        3.41        3.44     13.08 o
  -7   0  19       80.50       95.44     18.28 o
  -5   0  19      686.10      663.30     51.16 o
  -3   0  19       12.81      -10.83     24.04 o
  -1   0  19       80.24      101.25     31.43 o
   1   0  19      112.41       56.52     29.85 o
   3   0  19        5.39       -8.36     30.02 o
 -15   1  19        0.19       -0.92     11.87 o
 -14   1  19        1.60       19.97     12.17 o
 -13   1  19        1.78        4.27     10.22 o
 -12   1  19        4.38       -0.93      9.89 o
 -11   1  19        9.03        3.71      9.51 o
 -10   1  19        0.06       -4.47      8.89 o
  -9   1  19        3.89       -1.94      9.42 o
  -8   1  19        8.11        0.13     13.01 o
  -7   1  19        0.14        8.17     10.12 o
  -6   1  19      115.79       98.55     19.01 o
  -5   1  19       59.03       31.88     17.92 o
  -4   1  19       33.50        4.55     16.03 o
  -3   1  19        0.29       -7.66     16.70 o
  -2   1  19      169.75      182.05     24.11 o
  -1   1  19        1.68        5.20     17.58 o
   0   1  19      209.09      259.34     27.56 o
   1   1  19        1.06      -18.48     18.48 o
   2   1  19       43.35       47.73     21.01 o
   3   1  19        2.78      -14.42     19.93 o
   4   1  19       79.66       78.24     23.94 o
 -15   2  19        0.55       11.77     14.33 o
 -14   2  19        1.15        6.51     11.74 o
 -13   2  19       36.75       28.62     12.06 o
 -12   2  19        0.70        8.07     11.33 o
 -11   2  19       18.57       16.86     11.76 o
 -10   2  19        4.49        0.88      9.54 o
  -9   2  19       13.03      -10.84     10.84 o
  -8   2  19       10.24       -2.79      9.70 o
  -7   2  19      213.20      235.28     19.49 o
  -6   2  19        0.28       11.01     16.64 o
  -5   2  19      107.87       78.12     25.18 o
  -4   2  19       42.31       34.30     17.30 o
  -3   2  19        1.49        6.25     31.43 o
  -2   2  19       46.25       51.33     19.23 o
  -1   2  19       99.40      103.51     22.93 o
   0   2  19        7.82       -4.86     30.20 o
   1   2  19       65.80       57.71     21.26 o
   2   2  19       35.82       48.48     21.48 o
   3   2  19       25.45       21.37     22.25 o
   4   2  19       78.65       57.91     23.81 o
 -14   3  19        4.23       11.06     16.09 o
 -13   3  19       13.23        5.80     11.52 o
 -12   3  19        0.54        5.04     10.76 o
 -11   3  19        0.00       -3.31     10.40 o
 -10   3  19        3.78       14.98     11.01 o
  -9   3  19       16.76        8.48     10.98 o
  -8   3  19       10.25       22.58     11.51 o
  -7   3  19       24.73       32.37     12.69 o
  -6   3  19       30.94       34.63     17.17 o
  -5   3  19        6.54       13.14     16.33 o
  -4   3  19        5.02       -8.68     20.73 o
  -3   3  19       77.59       99.54     20.83 o
  -2   3  19       22.22       42.80     18.30 o
  -1   3  19      114.31      108.09     23.86 o
   0   3  19      123.36      157.95     23.91 o
   1   3  19       17.69       -1.76     18.77 o
   2   3  19        9.73       -2.11     19.35 o
   3   3  19        0.33       23.43     21.20 o
 -14   4  19        1.09       -5.95     10.91 o
 -13   4  19       25.38       50.18     12.35 o
 -12   4  19        0.19        4.57     10.65 o
 -11   4  19        3.32        0.06     10.48 o
 -10   4  19        3.92        2.24     10.04 o
  -9   4  19       26.96       15.81     11.06 o
  -8   4  19       29.25       32.41     12.27 o
  -7   4  19       80.32      109.82     14.53 o
  -6   4  19        0.23      -13.83     13.83 o
  -5   4  19       39.04       44.60     26.72 o
  -4   4  19       81.98       59.67     35.70 o
  -3   4  19       19.41       54.83     18.84 o
  -2   4  19      120.40      108.49     21.18 o
  -1   4  19       66.43       81.55     20.82 o
   0   4  19        0.37       -3.07     17.86 o
   1   4  19       42.01       47.33     33.06 o
   2   4  19       79.81       95.85     23.98 o
   3   4  19       21.08        2.24     35.30 o
 -13   5  19        4.94       14.96     11.31 o
 -12   5  19        0.00       18.51     10.82 o
 -11   5  19        0.20       -9.37      9.37 o
 -10   5  19        4.20       -6.67      9.88 o
  -9   5  19       72.83       58.69     12.39 o
  -8   5  19        0.04       -6.54      9.79 o
  -7   5  19        9.03       16.96     10.66 o
  -6   5  19        2.41       -6.55     14.60 o
  -5   5  19        1.95      -15.17     15.17 o
  -4   5  19        3.29       -7.79     15.60 o
  -3   5  19       42.72       53.92     18.58 o
  -2   5  19        9.88      -14.59     15.71 o
  -1   5  19       58.81       71.76     20.06 o
   0   5  19        0.09        1.76     17.91 o
   1   5  19        1.20       15.25     22.76 o
   2   5  19       14.89       -0.08     23.20 o
   3   5  19        1.36      -21.46     32.71 o
 -13   6  19       13.51        5.50     12.81 o
 -12   6  19        0.18       -3.19      9.78 o
 -11   6  19        1.86        4.29      9.90 o
 -10   6  19        4.19      -10.51     10.51 o
  -9   6  19       59.92       89.65     12.60 o
  -8   6  19        7.48       14.92     10.73 o
  -7   6  19      118.38       88.14     17.59 o
  -6   6  19       10.07        3.97     14.15 o
  -5   6  19        5.02        8.24     16.90 o
  -4   6  19       96.36      106.07     16.65 o
  -3   6  19       54.67       59.77     15.42 o
  -2   6  19       54.41       33.65     19.16 o
  -1   6  19      115.02      100.93     18.17 o
   0   6  19       20.17       31.07     18.90 o
   1   6  19       16.70        4.88     15.33 o
   2   6  19       81.14       85.28     20.27 o
 -12   7  19       25.02       19.65     23.90 o
 -11   7  19       27.47       25.13     10.86 o
 -10   7  19        3.19        8.60      9.76 o
  -9   7  19       54.60       50.43     11.10 o
  -8   7  19        0.00        1.81      9.78 o
  -7   7  19       26.33        3.06     13.44 o
  -6   7  19       32.26       46.04     15.88 o
  -5   7  19        7.95       -2.70     12.59 o
  -4   7  19        1.53       11.64     13.47 o
  -3   7  19       53.81       36.30     15.22 o
  -2   7  19        0.62      -12.71     13.31 o
  -1   7  19       80.95       34.44     23.13 o
   0   7  19        8.15      -14.41     14.41 o
   1   7  19        0.32      -16.31     16.31 o
 -11   8  19       14.20        6.07     26.59 o
 -10   8  19       12.24       18.41     21.88 o
  -9   8  19       21.81       43.99     10.64 o
  -8   8  19        0.83        4.17     11.81 o
  -7   8  19       24.16       21.86     14.36 o
  -6   8  19       58.34       51.34     13.65 o
  -5   8  19        3.30       -6.05     12.52 o
  -4   8  19       55.53       59.52     16.08 o
  -3   8  19       85.56       96.86     17.10 o
  -2   8  19       20.88        4.15     14.53 o
  -1   8  19       43.07       52.52     19.29 o
   0   8  19       17.45       36.39     19.14 o
  -9   9  19       44.66       17.61     30.81 o
  -8   9  19       19.76       14.26     29.41 o
  -7   9  19        4.82      -19.37     19.37 o
  -6   9  19        9.02        0.45     12.15 o
  -5   9  19       28.10       28.80     13.44 o
  -4   9  19        4.28        1.02     13.58 o
  -3   9  19       64.61       69.11     18.53 o
  -2   9  19        4.10       -2.65     16.30 o
  -1   9  19       27.71        5.75     36.10 o
  -6  10  19        6.81      -23.24     23.24 o
  -5  10  19       12.52       25.62     29.14 o
  -4  10  19        6.63       -5.46     14.57 o
 -14   0  20        1.02        4.57     14.79 o
 -12   0  20      131.11      135.38     20.00 o
 -10   0  20       82.72       84.86     17.33 o
  -8   0  20        4.28      -12.77     12.77 o
  -6   0  20       70.27       86.55     27.91 o
  -4   0  20       38.76       56.17     28.88 o
  -2   0  20        1.87        0.70     23.86 o
   0   0  20       94.51       64.71     32.75 o
   2   0  20       41.01       36.45     31.61 o
 -14   1  20        2.40      -12.27     12.27 o
 -13   1  20        1.36       -0.60     12.59 o
 -12   1  20        0.84       19.25     12.72 o
 -11   1  20        0.20       -9.61      9.61 o
 -10   1  20        1.74       16.61     10.48 o
  -9   1  20        0.26        6.86     10.05 o
  -8   1  20        1.26        4.41     10.12 o
  -7   1  20       28.64       34.20     11.07 o
  -6   1  20       19.48       18.36     17.12 o
  -5   1  20       32.73       53.49     19.03 o
  -4   1  20        0.01       -6.63     17.26 o
  -3   1  20        2.76      -15.46     19.37 o
  -2   1  20        0.72       -7.82     20.25 o
  -1   1  20       11.50       -4.71     18.58 o
   0   1  20        3.18        4.02     19.98 o
   1   1  20       26.67       24.75     20.75 o
   2   1  20       24.65       48.45     22.06 o
 -14   2  20        0.50        3.15     12.68 o
 -13   2  20        0.26       -3.15     12.60 o
 -12   2  20       15.04       28.05     12.95 o
 -11   2  20        0.06       15.65     12.29 o
 -10   2  20       41.02       42.49     12.75 o
  -9   2  20        0.02        7.39     11.76 o
  -8   2  20       63.43       74.76     14.46 o
  -7   2  20       97.17      110.88     20.24 o
  -6   2  20       92.62      155.75     21.76 o
  -5   2  20        2.82       22.86     26.24 o
  -4   2  20      135.65      144.05     23.14 o
  -3   2  20       47.93       54.27     19.06 o
  -2   2  20        0.36      -16.28     16.28 o
  -1   2  20       14.70       -1.98     18.11 o
   0   2  20       63.17       77.07     23.73 o
   1   2  20        0.17      -16.12     19.71 o
   2   2  20       85.02       74.13     23.53 o
 -13   3  20        0.28        5.27     11.87 o
 -12   3  20        5.90        3.59     10.95 o
 -11   3  20        0.11       -7.82     13.35 o
 -10   3  20        0.00        2.24     11.11 o
  -9   3  20        0.37       -8.91     10.90 o
  -8   3  20       41.58       37.96     13.27 o
  -7   3  20        0.00      -14.77     14.77 o
  -6   3  20       73.98       66.87     18.83 o
  -5   3  20        0.45       -6.42     16.02 o
  -4   3  20        0.05      -13.90     16.86 o
  -3   3  20        9.42       -6.01     16.73 o
  -2   3  20        9.71      -10.63     17.52 o
  -1   3  20       21.30       12.80     18.42 o
   0   3  20       21.44       46.37     21.46 o
   1   3  20        0.51        5.06     22.10 o
   2   3  20        8.83       -3.53     20.88 o
 -13   4  20        0.14       -4.14     14.34 o
 -12   4  20       10.10       11.01     11.57 o
 -11   4  20        2.69      -10.24     10.24 o
 -10   4  20        4.24       12.24     11.70 o
  -9   4  20        7.70       16.31     11.35 o
  -8   4  20        5.22      -10.71     10.71 o
  -7   4  20        0.02       -1.40     14.84 o
  -6   4  20       74.01       94.31     27.47 o
  -5   4  20       13.06      -14.80     22.01 o
  -4   4  20        7.59      -14.90     15.06 o
  -3   4  20       56.27       64.99     25.97 o
  -2   4  20        6.56        4.36     20.12 o
  -1   4  20       11.82       27.41     20.11 o
   0   4  20       92.75      104.40     23.28 o
   1   4  20        5.95      -18.02     18.08 o
   2   4  20       21.66       16.46     20.28 o
 -13   5  20        6.79       17.64     14.34 o
 -12   5  20        7.27        6.71     11.60 o
 -11   5  20        2.71       -1.68     11.29 o
 -10   5  20        1.48       20.29     11.11 o
  -9   5  20        1.54        2.07     10.88 o
  -8   5  20       29.72       47.77     12.77 o
  -7   5  20        4.21       -6.44     18.58 o
  -6   5  20      106.71      110.10     20.68 o
  -5   5  20       13.28       10.64     16.07 o
  -4   5  20        5.69       -6.44     16.45 o
  -3   5  20       14.76        3.86     17.34 o
  -2   5  20       65.82       51.85     20.82 o
  -1   5  20        0.69      -16.86     16.86 o
   0   5  20       39.52       16.56     19.94 o
   1   5  20        9.31       -4.42     28.75 o
 -12   6  20       11.72       11.94     13.68 o
 -11   6  20        0.84        5.87     16.34 o
 -10   6  20        0.08       -9.77      9.77 o
  -9   6  20        3.57       10.91     11.07 o
  -8   6  20       22.43       29.37     18.05 o
  -7   6  20        1.04       -0.61     14.54 o
  -6   6  20       23.47       29.18     16.51 o
  -5   6  20       27.69       21.12     17.56 o
  -4   6  20        0.30      -15.71     15.71 o
  -3   6  20       23.03       21.52     36.71 o
  -2   6  20       37.18       49.12     36.32 o
  -1   6  20        0.04      -17.93     17.93 o
   0   6  20       53.47       43.18     20.79 o
 -11   7  20        5.82       -2.44     12.78 o
 -10   7  20        5.32        7.26     10.63 o
  -9   7  20        0.02       -8.93     10.01 o
  -8   7  20       54.17       51.80     15.57 o
  -7   7  20       11.02        2.01     14.12 o
  -6   7  20       19.36       21.04     15.67 o
  -5   7  20        6.85       -8.72     15.14 o
  -4   7  20        9.75       13.52     17.18 o
  -3   7  20        2.03       11.49     16.90 o
  -2   7  20       80.20       78.96     21.83 o
  -1   7  20       12.97       10.07     18.00 o
  -9   8  20        0.20        8.54     27.03 o
  -8   8  20       15.70       16.41     17.78 o
  -7   8  20        9.10        0.03     14.64 o
  -6   8  20        6.91        4.11     14.97 o
  -5   8  20        2.78       -5.43     25.58 o
  -4   8  20       11.71       -6.81     16.38 o
  -3   8  20        0.22       -9.66     13.76 o
  -2   8  20       20.04       24.45     18.33 o
  -6   9  20        2.04       -0.36     13.63 o
  -5   9  20        5.86        4.52     15.87 o
 -13   0  21        0.77       26.15     21.92 o
 -11   0  21        1.50       -7.73     14.45 o
  -9   0  21       12.89       21.82     16.22 o
  -7   0  21        4.08       -5.11     22.10 o
  -5   0  21       52.55       79.68     29.93 o
  -3   0  21       57.43       88.66     32.84 o
  -1   0  21        0.59       10.39     27.20 o
   1   0  21        6.93       53.62     34.51 o
 -13   1  21        0.85       10.96     16.18 o
 -12   1  21        0.06       17.44     12.70 o
 -11   1  21        3.29      -10.10     11.46 o
 -10   1  21       13.08        8.30     12.58 o
  -9   1  21        4.31       -8.31     12.01 o
  -8   1  21        0.16       -7.45     11.74 o
  -7   1  21        3.63       -9.14     15.95 o
  -6   1  21        2.63      -16.36     16.36 o
  -5   1  21       11.34       41.68     18.72 o
  -4   1  21       30.64       38.75     25.88 o
  -3   1  21        0.27        4.86     18.78 o
  -2   1  21        8.53      -18.46     18.46 o
  -1   1  21        3.99        5.25     20.11 o
   0   1  21        0.38      -24.63     38.52 o
   1   1  21       13.74       20.11     22.01 o
 -13   2  21        0.14        5.56     12.84 o
 -12   2  21        0.27        8.59     12.73 o
 -11   2  21       12.27       -1.25     12.17 o
 -10   2  21        1.18       11.91     11.94 o
  -9   2  21        9.25       19.37     12.95 o
  -8   2  21       26.56       41.76     14.07 o
  -7   2  21       38.36       19.84     19.33 o
  -6   2  21       21.27       22.23     18.53 o
  -5   2  21       16.99        4.05     17.99 o
  -4   2  21        8.74        0.43     18.53 o
  -3   2  21       29.63       18.63     19.42 o
  -2   2  21        0.04        6.43     31.87 o
  -1   2  21        0.60      -13.21     18.99 o
   0   2  21        0.00       -7.86     31.43 o
   1   2  21      104.96      101.72     31.92 o
 -12   3  21        0.73      -12.01     12.01 o
 -11   3  21        4.75        9.57     12.18 o
 -10   3  21       25.56       31.79     13.25 o
  -9   3  21        2.14        1.17     12.21 o
  -8   3  21       18.43       21.37     12.75 o
  -7   3  21        2.71       -8.40     15.89 o
  -6   3  21        1.92        4.07     16.83 o
  -5   3  21       10.87       -6.84     23.07 o
  -4   3  21       12.17       30.62     18.94 o
  -3   3  21        0.23        3.35     18.42 o
  -2   3  21       41.90        6.48     18.51 o
  -1   3  21       36.53       62.89     22.47 o
   0   3  21        0.40        5.82     37.24 o
 -12   4  21        2.43       -8.38     11.38 o
 -11   4  21        3.74       -1.65     12.01 o
 -10   4  21       16.40        3.90     12.08 o
  -9   4  21       19.33        9.12     12.38 o
  -8   4  21        1.40        0.61     16.51 o
  -7   4  21        2.34       -1.97     16.14 o
  -6   4  21        2.43       -3.40     16.73 o
  -5   4  21       29.52       26.07     18.14 o
  -4   4  21        9.71       55.16     20.02 o
  -3   4  21       46.66       33.56     20.10 o
  -2   4  21        0.35      -18.34     18.34 o
  -1   4  21        6.26       -2.82     18.05 o
   0   4  21        1.74      -17.80     17.80 o
 -11   5  21        6.51       11.92     17.15 o
 -10   5  21       13.33       17.45     13.24 o
  -9   5  21        3.19      -10.04     11.44 o
  -8   5  21        4.97       25.69     16.28 o
  -7   5  21       67.42       84.11     19.73 o
  -6   5  21       41.70       41.77     18.63 o
  -5   5  21       11.36       10.92     17.17 o
  -4   5  21       35.30        5.37     18.57 o
  -3   5  21        0.05        3.45     30.81 o
  -2   5  21        2.45      -17.63     17.63 o
  -1   5  21       59.39       75.35     22.62 o
 -10   6  21        7.50       17.96     11.57 o
  -9   6  21        0.47        3.87     11.63 o
  -8   6  21        0.01       -7.95     19.99 o
  -7   6  21        8.02        6.48     28.44 o
  -6   6  21       11.93       -8.57     15.28 o
  -5   6  21       12.27       22.88     17.16 o
  -4   6  21        8.13       13.66     17.55 o
  -3   6  21        0.97      -12.77     17.05 o
  -2   6  21        1.37      -18.04     18.04 o
  -9   7  21        4.34       17.78     14.29 o
  -8   7  21        2.58       12.12     13.71 o
  -7   7  21       17.28        2.87     15.31 o
  -6   7  21       30.60       36.95     17.77 o
  -5   7  21        2.29      -16.50     17.39 o
  -4   7  21       26.75       30.43     17.72 o
  -3   7  21       19.09        0.62     34.07 o
 -12   0  22        3.11       -1.14     21.92 o
 -10   0  22        4.49       13.82     23.07 o
  -8   0  22       13.00       -2.20     23.60 o
  -6   0  22        0.11        5.02     22.80 o
  -4   0  22       16.89       36.45     30.11 o
  -2   0  22       24.18       52.03     30.81 o
 -12   1  22        0.96       10.81     19.06 o
 -11   1  22        2.24       -6.00     14.56 o
 -10   1  22        0.01        2.45     27.08 o
  -9   1  22        7.19       -6.90     12.75 o
  -8   1  22        4.71       -6.56     17.70 o
  -7   1  22       26.30       -7.34     24.70 o
  -6   1  22        8.80        9.45     18.54 o
  -5   1  22        8.08       30.75     19.99 o
  -4   1  22        0.66      -10.07     18.55 o
  -3   1  22       36.30       44.85     22.44 o
  -2   1  22        0.00        4.07     20.29 o
  -1   1  22       22.11        8.25     21.50 o
 -11   2  22        1.42        4.12     12.74 o
 -10   2  22        0.01       -0.52     12.62 o
  -9   2  22        2.95       -4.04     13.03 o
  -8   2  22        7.03        3.39     17.18 o
  -7   2  22       13.14       17.94     17.87 o
  -6   2  22       14.28       30.33     19.33 o
  -5   2  22        3.55       17.92     18.41 o
  -4   2  22       18.55        0.28     18.91 o
  -3   2  22        2.02        1.56     20.26 o
  -2   2  22       12.82      -10.51     19.35 o
  -1   2  22        0.28      -12.11     32.53 o
 -11   3  22        4.11        3.68     13.12 o
 -10   3  22        0.06        8.64     13.19 o
  -9   3  22        1.55       -8.89     12.56 o
  -8   3  22        3.68       21.35     18.36 o
  -7   3  22        0.17       26.38     18.38 o
  -6   3  22       16.58      -10.54     25.31 o
  -5   3  22        4.65       17.14     19.48 o
  -4   3  22        0.27        8.80     18.99 o
  -3   3  22       41.07       63.28     22.63 o
  -2   3  22       12.62        1.51     19.25 o
 -10   4  22       13.32       17.11     13.39 o
  -9   4  22        0.19       -1.31     14.65 o
  -8   4  22        1.15        3.50     17.27 o
  -7   4  22        0.02       16.64     34.95 o
  -6   4  22        3.19       -3.36     18.05 o
  -5   4  22       13.00        8.88     29.23 o
  -4   4  22        3.55      -19.77     21.57 o
  -3   4  22       19.43       28.70     20.49 o
  -2   4  22        2.65      -10.84     18.49 o
  -9   5  22       13.57       19.79     16.39 o
  -8   5  22        1.10       -2.61     15.92 o
  -7   5  22        0.79        6.11     16.49 o
  -6   5  22        1.16        8.58     17.94 o
  -5   5  22       11.23        4.35     18.51 o
  -4   5  22        6.40       -2.52     17.86 o
  -6   6  22        5.09       -8.52     16.56 o
  -9   0  23        0.57       -4.58     22.80 o
  -7   0  23        4.07       17.61     25.36 o
  -5   0  23       12.33       23.07     29.14 o
  -9   1  23        0.53        2.29     16.83 o
  -8   1  23       22.35       20.44     19.24 o
  -7   1  23        1.14        4.61     18.73 o
  -6   1  23       13.62      -18.07     18.07 o
  -5   1  23        4.38      -29.76     29.76 o
  -4   1  23        2.25        7.41     20.16 o
  -9   2  23        0.55      -15.90     15.90 o
  -8   2  23        3.75       42.83     20.03 o
  -7   2  23        6.15       -7.24     17.61 o
  -6   2  23        0.36        1.45     18.38 o
  -5   2  23        0.29      -18.63     18.63 o
  -4   2  23        5.39        2.53     19.10 o
  -8   3  23       30.60       10.84     18.72 o
  -7   3  23       13.63       31.47     21.13 o
  -6   3  23       14.42        4.34     18.53 o
  -5   3  23        3.03        0.72     22.45 o
 
